# Supplementary material for: (2-Chloro-6-methyl­quinolin-3-yl)methanol
Source: Acta Crystallogr Sect E Struct Rep Online. 2010 Jun 5;66(Pt 7):o1544. doi: 10.1107/S1600536810020507 (PMC3007021; doi:10.1107/S1600536810020507)
Supplement: Supplementary file 1 [file e-66-o1544-sup1.cif]

##############################################################################
###                                                                        ###
###        Electronic paper (Acta Crystallographica Section E)             ###
###                                                                        ###
##############################################################################
#                                                                            #
# This CIF contains the data in a paper accepted for publication in Acta     #
# Crystallographica Section E. It conforms to the requirements of Notes      #
# for Authors for Section E, and has been peer reviewed under the auspices   #
# of the IUCr Commission on Journals.                                        #
#                                                                            #
# Full details of the Crystallographic Information File format               #
# are given in the paper "The Crystallographic Information File (CIF):       #
# a New Standard Archive File for Crystallography" by S. R. Hall, F. H.      #
# Allen and I. D. Brown [Acta Cryst. (1991), A47, 655-685].                  #
#                                                                            #
# The current version of the core CIF dictionary is obtainable from          #
# ftp://ftp.iucr.org/pub/cif_core.dic. The current version number is 2.4.    #
#                                                                            #
# Software is freely available for graphical display of the structure(s) in  #
# this CIF.  For information consult the CIF home page http://www.iucr.org/  #
# cif/home.html                                                              #
#                                                                            #
# This file may be used for bona fide research purposes within the           #
# scientific community so long as proper attribution is given to the journal # 
# article from which it was obtained.                                        #
#                                                                            #
##############################################################################
                                             
data_global
_audit_creation_method     'PLATON <TABLE ACC> option'
_journal_date_recd_electronic     2010-05-25
_journal_date_accepted     2010-05-29
_journal_name_full     'Acta Crystallographica, Section E'
_journal_year     2010
_journal_volume     66
_journal_issue      7
_journal_page_first     o1544
_journal_page_last     o1544
_journal_paper_category     QO
_journal_coeditor_code     HB5471
_publ_contact_author_name
;
Mehmet Akkurt
;
_publ_contact_author_address
; Department of Physics
  Faculty of Arts and Sciences
  Erciyes University
  38039 Kayseri
  Turkey
;
_publ_contact_author_email     'akkurt@erciyes.edu.tr'
_publ_contact_author_fax     '+90-352-4374933'
_publ_contact_author_phone     '+90-352-4374901 extra 33106'
_publ_section_title
;
(2-Chloro-6-methylquinolin-3-yl)methanol
;
loop_
    _publ_author_name
    _publ_author_footnote
    _publ_author_address
    'F. Nawaz Khan' .
;
Organic and Medicinal Chemistry Research Laboratory,
Organic Chemistry Division, School of Advanced Sciences,
VIT University,
Vellore 632 014,
Tamil Nadu, India
;
    'S. Mohana Roopan' .
;
Organic and Medicinal Chemistry Research Laboratory,
Organic Chemistry Division, School of Advanced Sciences,
VIT University,
Vellore 632 014,
Tamil Nadu, India
;
    'Atul Kumar Kushwaha' .
;
Organic and Medicinal Chemistry Research Laboratory,
Organic Chemistry Division, School of Advanced Sciences,
VIT University,
Vellore 632 014,
Tamil Nadu, India
;
    'Venkatesha R. Hathwar' .
;
Solid State and Structural Chemistry Unit,
Indian Institute of Science,
Bangalore 560 012, Karnataka,
India
;
    'Mehmet Akkurt' .
;
Department of Physics,
Faculty of Arts and Sciences,
Erciyes University,
38039 Kayseri,
Turkey
;
data_I
_chemical_name_systematic
;
(2-Chloro-6-methylquinolin-3-yl)methanol
;
_chemical_name_common     ?
_chemical_formula_moiety     'C11 H10 Cl N O'
_chemical_formula_sum     'C11 H10 Cl N O'
_chemical_formula_structural     ?
_chemical_formula_iupac     'C11 H10 Cl N O'
_chemical_formula_weight     207.65
_chemical_melting_point     ?
_symmetry_cell_setting     monoclinic
_symmetry_space_group_name_H-M     'P 21/c'
_symmetry_space_group_name_Hall     '-P 2ybc'
loop_
    _symmetry_equiv_pos_site_id
    _symmetry_equiv_pos_as_xyz
    1 x,y,z
    2 -x,1/2+y,1/2-z
    3 -x,-y,-z
    4 x,1/2-y,1/2+z
_cell_length_a     14.8091(17)
_cell_length_b     4.6387(5)
_cell_length_c     14.5098(11)
_cell_angle_alpha     90
_cell_angle_beta     96.594(9)
_cell_angle_gamma     90
_cell_volume     990.16(17)
_cell_formula_units_Z     4
_cell_measurement_reflns_used     865
_cell_measurement_theta_min     2.68
_cell_measurement_theta_max     21.35
_cell_measurement_temperature     295(2)
_cell_special_details
;
;
_exptl_crystal_description     plate
_exptl_crystal_colour     colourless
_exptl_crystal_size_max     0.35
_exptl_crystal_size_mid     0.15
_exptl_crystal_size_min     0.08
_exptl_crystal_size_rad     ?
_exptl_crystal_density_diffrn     1.393
_exptl_crystal_density_meas     ?
_exptl_crystal_density_method     'Not Measured'
_exptl_crystal_F_000     432
_exptl_absorpt_coefficient_mu     0.349
_exptl_absorpt_correction_type     multi-scan
_exptl_absorpt_process_details     'CrysAlis Pro RED (Oxford Diffraction, 2009)'
_exptl_absorpt_correction_T_min     0.888
_exptl_absorpt_correction_T_max     0.973
_exptl_special_details
;
;
_diffrn_ambient_temperature     295(2)
_diffrn_radiation_type     'MoK\a'
_diffrn_radiation_wavelength     0.71073
_diffrn_radiation_source     'Enhance (Mo) X-ray Source'
_diffrn_radiation_monochromator     'graphite'
_diffrn_measurement_device_type     'Oxford Xcalibur Eos(Nova) CCD'
_diffrn_measurement_method     '\w scans'
_diffrn_reflns_number     15485
_diffrn_reflns_av_R_equivalents     0.1362
_diffrn_reflns_av_sigmaI/netI     0.0821
_diffrn_reflns_theta_min     3.00
_diffrn_reflns_theta_max     24.99
_diffrn_reflns_theta_full     24.99
_diffrn_measured_fraction_theta_max     0.984
_diffrn_measured_fraction_theta_full     0.984
_diffrn_reflns_limit_h_min     -17
_diffrn_reflns_limit_h_max     17
_diffrn_reflns_limit_k_min     -5
_diffrn_reflns_limit_k_max     5
_diffrn_reflns_limit_l_min     -17
_diffrn_reflns_limit_l_max     17
_diffrn_reflns_reduction_process
;
;
_refine_special_details
;
Refinement on <i>F</i>^2^ for ALL reflections except those flagged by the user
for potential systematic errors. Weighted <i>R</i>-factors <i>wR</i> and all
goodnesses of fit <i>S</i> are based on <i>F</i>^2^, conventional
<i>R</i>-factors <i>R</i> are based on <i>F</i>, with <i>F</i> set to zero for
negative <i>F</i>^2^. The observed criterion of <i>F</i>^2^ > \s(<i>F</i>^2^)
is used only for calculating -<i>R</i>-factor-obs <i>etc</i>. and is not
relevant to the choice of reflections for refinement. <i>R</i>-factors based
on <i>F</i>^2^ are statistically about twice as large as those based on
<i>F</i>, and <i>R</i>-factors based on ALL data will be even larger.
;
_reflns_number_total     1721
_reflns_number_gt     913
_reflns_threshold_expression     I>2\s(I)
_refine_ls_structure_factor_coef     Fsqd
_refine_ls_matrix_type     full
_refine_ls_R_factor_all     0.1504
_refine_ls_R_factor_gt     0.0852
_refine_ls_wR_factor_gt     0.1952
_refine_ls_wR_factor_ref     0.2218
_refine_ls_goodness_of_fit_ref     0.938
_refine_ls_restrained_S_all     0.938
_refine_ls_number_reflns     1721
_refine_ls_number_parameters     131
_refine_ls_number_restraints     0
_refine_ls_number_constraints     ?
_refine_ls_hydrogen_treatment     mixed
_refine_ls_weighting_scheme     calc
_refine_ls_weighting_details
                 'calc w=1/[\s^2^(Fo^2^)+(0.1359P)^2^] where P=(Fo^2^+2Fc^2^)/3'
_atom_sites_solution_hydrogens     geom
_atom_sites_solution_primary     direct
_atom_sites_solution_secondary     difmap
_refine_ls_shift/su_max     0.000
_refine_ls_shift/su_mean     0.000
_refine_diff_density_max     0.413
_refine_diff_density_min     -0.456
_refine_ls_extinction_method     'none'
_refine_ls_abs_structure_details     ?
_refine_ls_abs_structure_Flack     .
loop_
    _atom_type_symbol
    _atom_type_description
    _atom_type_scat_dispersion_real
    _atom_type_scat_dispersion_imag
    _atom_type_scat_source
    O O 0.0106 0.0060 'International Tables Vol C Tables 4.2.6.8 and 6.1.1.4'
    N N 0.0061 0.0033 'International Tables Vol C Tables 4.2.6.8 and 6.1.1.4'
    Cl Cl 0.1484 0.1585 'International Tables Vol C Tables 4.2.6.8 and 6.1.1.4'
    H H 0.0000 0.0000 'International Tables Vol C Tables 4.2.6.8 and 6.1.1.4'
    C C 0.0033 0.0016 'International Tables Vol C Tables 4.2.6.8 and 6.1.1.4'
_computing_data_collection     'CrysAlis Pro CCD (Oxford Diffraction, 2009)'
_computing_cell_refinement     'CrysAlis Pro CCD (Oxford Diffraction, 2009)'
_computing_data_reduction     'CrysAlis Pro RED (Oxford Diffraction, 2009)'
_computing_structure_solution     'SHELXS97  (Sheldrick, 2008)'
_computing_structure_refinement     'SHELXL97 (Sheldrick, 2008)'
_computing_molecular_graphics     'ORTEP-3 (Farrugia, 1997)'
_computing_publication_material     'WinGX (Farrugia, 1999)'
loop_
    _atom_site_type_symbol
    _atom_site_label
    _atom_site_fract_x
    _atom_site_fract_y
    _atom_site_fract_z
    _atom_site_U_iso_or_equiv
    _atom_site_thermal_displace_type
    _atom_site_calc_flag
    _atom_site_refinement_flags
    _atom_site_occupancy
    Cl Cl1 0.13152(10) 0.6780(3) -0.04947(8) 0.0717(6) Uani . . 1.000
    O O1 0.0334(3) 0.9035(7) 0.2189(2) 0.0580(14) Uani . . 1.000
    N N1 0.2440(3) 0.3573(8) 0.0535(2) 0.0448(14) Uani . . 1.000
    C C1 0.2832(3) 0.2406(10) 0.1357(3) 0.0409(16) Uani . . 1.000
    C C2 0.3535(3) 0.0442(11) 0.1360(3) 0.0554(19) Uani . . 1.000
    C C3 0.3939(3) -0.0710(12) 0.2179(4) 0.0583(19) Uani . . 1.000
    C C4 0.3645(3) 0.0074(11) 0.3034(3) 0.0529(19) Uani . . 1.000
    C C5 0.2963(3) 0.1980(10) 0.3040(3) 0.0454(16) Uani . . 1.000
    C C6 0.2534(3) 0.3238(9) 0.2222(3) 0.0369(16) Uani . . 1.000
    C C7 0.1817(3) 0.5231(9) 0.2194(3) 0.0438(16) Uani . . 1.000
    C C8 0.1412(3) 0.6383(9) 0.1376(3) 0.0414(16) Uani . . 1.000
    C C9 0.1799(3) 0.5394(10) 0.0572(3) 0.0454(16) Uani . . 1.000
    C C10 0.0641(3) 0.8449(9) 0.1312(3) 0.0465(17) Uani . . 1.000
    C C11 0.4114(4) -0.1220(14) 0.3929(4) 0.078(2) Uani . . 1.000
    H H1O 0.014(4) 0.756(13) 0.235(4) 0.0870 Uiso . . 1.000
    H H2 0.37380 -0.01050 0.08020 0.0670 Uiso calc R 1.000
    H H3 0.44130 -0.20220 0.21680 0.0700 Uiso calc R 1.000
    H H5 0.27670 0.24850 0.36050 0.0550 Uiso calc R 1.000
    H H7 0.16080 0.57900 0.27480 0.0520 Uiso calc R 1.000
    H H10A 0.08270 1.02420 0.10460 0.0560 Uiso calc R 1.000
    H H10B 0.01400 0.76690 0.08970 0.0560 Uiso calc R 1.000
    H H11A 0.37370 -0.09620 0.44180 0.1170 Uiso calc R 1.000
    H H11B 0.46870 -0.02720 0.40930 0.1170 Uiso calc R 1.000
    H H11C 0.42160 -0.32400 0.38410 0.1170 Uiso calc R 1.000
loop_
    _atom_site_aniso_label
    _atom_site_aniso_U_11
    _atom_site_aniso_U_22
    _atom_site_aniso_U_33
    _atom_site_aniso_U_12
    _atom_site_aniso_U_13
    _atom_site_aniso_U_23
    Cl1 0.0999(12) 0.0913(12) 0.0243(7) 0.0084(8) 0.0089(6) 0.0093(6)
    O1 0.085(3) 0.051(2) 0.043(2) 0.0031(19) 0.0292(17) -0.0008(17)
    N1 0.066(3) 0.048(2) 0.0223(19) -0.001(2) 0.0139(17) -0.0045(16)
    C1 0.048(3) 0.051(3) 0.025(2) -0.003(2) 0.0102(18) -0.007(2)
    C2 0.061(3) 0.073(4) 0.035(3) -0.005(3) 0.018(2) -0.007(2)
    C3 0.056(3) 0.069(4) 0.051(3) 0.004(3) 0.011(2) -0.009(3)
    C4 0.056(3) 0.070(4) 0.033(3) -0.001(3) 0.007(2) 0.006(2)
    C5 0.056(3) 0.056(3) 0.025(2) -0.005(2) 0.008(2) -0.004(2)
    C6 0.050(3) 0.041(3) 0.021(2) -0.001(2) 0.0102(18) -0.0049(18)
    C7 0.063(3) 0.053(3) 0.017(2) -0.009(3) 0.0118(19) -0.0055(19)
    C8 0.056(3) 0.042(3) 0.028(2) -0.007(2) 0.0125(19) -0.003(2)
    C9 0.068(3) 0.049(3) 0.020(2) -0.005(3) 0.009(2) 0.000(2)
    C10 0.070(3) 0.037(3) 0.035(3) -0.003(2) 0.017(2) -0.003(2)
    C11 0.087(4) 0.105(5) 0.041(3) 0.009(3) 0.001(3) 0.006(3)
_geom_special_details
;
Bond distances, angles <i>etc</i>. have been calculated using the rounded
fractional coordinates. All su's are estimated from the variances of the
(full) variance-covariance matrix. The cell e.s.d.'s are taken into account in
the estimation of distances, angles and torsion angles
;
loop_
    _geom_bond_atom_site_label_1
    _geom_bond_atom_site_label_2
    _geom_bond_site_symmetry_1
    _geom_bond_site_symmetry_2
    _geom_bond_distance
    _geom_bond_publ_flag
    Cl1 C9 . . 1.751(5) no
    O1 C10 . . 1.426(5) no
    O1 H1O . . 0.79(6) no
    N1 C9 . . 1.276(6) no
    N1 C1 . . 1.376(5) no
    C1 C2 . . 1.383(7) no
    C1 C6 . . 1.431(6) no
    C2 C3 . . 1.376(7) no
    C3 C4 . . 1.409(7) no
    C4 C11 . . 1.524(7) no
    C4 C5 . . 1.343(7) no
    C5 C6 . . 1.407(6) no
    C6 C7 . . 1.405(6) no
    C7 C8 . . 1.375(6) no
    C8 C9 . . 1.433(6) no
    C8 C10 . . 1.485(6) no
    C2 H2 . . 0.9300 no
    C3 H3 . . 0.9300 no
    C5 H5 . . 0.9300 no
    C7 H7 . . 0.9300 no
    C10 H10A . . 0.9700 no
    C10 H10B . . 0.9700 no
    C11 H11A . . 0.9600 no
    C11 H11B . . 0.9600 no
    C11 H11C . . 0.9600 no
loop_
    _geom_angle_atom_site_label_1
    _geom_angle_atom_site_label_2
    _geom_angle_atom_site_label_3
    _geom_angle_site_symmetry_1
    _geom_angle_site_symmetry_2
    _geom_angle_site_symmetry_3
    _geom_angle
    _geom_angle_publ_flag
    C10 O1 H1O . . . 105(4) no
    C1 N1 C9 . . . 117.8(4) no
    N1 C1 C2 . . . 120.3(4) no
    N1 C1 C6 . . . 120.8(4) no
    C2 C1 C6 . . . 118.9(4) no
    C1 C2 C3 . . . 120.7(4) no
    C2 C3 C4 . . . 120.8(4) no
    C3 C4 C11 . . . 119.5(4) no
    C5 C4 C11 . . . 121.6(4) no
    C3 C4 C5 . . . 119.0(4) no
    C4 C5 C6 . . . 122.3(4) no
    C1 C6 C5 . . . 118.3(4) no
    C5 C6 C7 . . . 124.3(4) no
    C1 C6 C7 . . . 117.4(4) no
    C6 C7 C8 . . . 122.3(4) no
    C7 C8 C10 . . . 124.1(4) no
    C9 C8 C10 . . . 122.2(4) no
    C7 C8 C9 . . . 113.8(4) no
    Cl1 C9 N1 . . . 115.9(3) no
    N1 C9 C8 . . . 128.0(4) no
    Cl1 C9 C8 . . . 116.2(3) no
    O1 C10 C8 . . . 112.9(4) no
    C1 C2 H2 . . . 120.00 no
    C3 C2 H2 . . . 120.00 no
    C2 C3 H3 . . . 120.00 no
    C4 C3 H3 . . . 120.00 no
    C4 C5 H5 . . . 119.00 no
    C6 C5 H5 . . . 119.00 no
    C6 C7 H7 . . . 119.00 no
    C8 C7 H7 . . . 119.00 no
    O1 C10 H10A . . . 109.00 no
    O1 C10 H10B . . . 109.00 no
    C8 C10 H10A . . . 109.00 no
    C8 C10 H10B . . . 109.00 no
    H10A C10 H10B . . . 108.00 no
    C4 C11 H11A . . . 110.00 no
    C4 C11 H11B . . . 110.00 no
    C4 C11 H11C . . . 110.00 no
    H11A C11 H11B . . . 109.00 no
    H11A C11 H11C . . . 110.00 no
    H11B C11 H11C . . . 109.00 no
loop_
    _geom_torsion_atom_site_label_1
    _geom_torsion_atom_site_label_2
    _geom_torsion_atom_site_label_3
    _geom_torsion_atom_site_label_4
    _geom_torsion_site_symmetry_1
    _geom_torsion_site_symmetry_2
    _geom_torsion_site_symmetry_3
    _geom_torsion_site_symmetry_4
    _geom_torsion
    _geom_torsion_publ_flag
    C9 N1 C1 C2 . . . . -179.4(4) no
    C9 N1 C1 C6 . . . . -0.6(7) no
    C1 N1 C9 Cl1 . . . . -179.3(3) no
    C1 N1 C9 C8 . . . . -1.1(7) no
    N1 C1 C2 C3 . . . . 179.2(5) no
    C6 C1 C2 C3 . . . . 0.4(7) no
    N1 C1 C6 C5 . . . . -179.8(4) no
    N1 C1 C6 C7 . . . . 1.4(6) no
    C2 C1 C6 C5 . . . . -1.0(6) no
    C2 C1 C6 C7 . . . . -179.8(4) no
    C1 C2 C3 C4 . . . . 0.2(8) no
    C2 C3 C4 C5 . . . . -0.2(7) no
    C2 C3 C4 C11 . . . . -179.4(5) no
    C3 C4 C5 C6 . . . . -0.4(7) no
    C11 C4 C5 C6 . . . . 178.8(5) no
    C4 C5 C6 C1 . . . . 1.0(7) no
    C4 C5 C6 C7 . . . . 179.8(5) no
    C1 C6 C7 C8 . . . . -0.5(6) no
    C5 C6 C7 C8 . . . . -179.3(4) no
    C6 C7 C8 C9 . . . . -0.9(6) no
    C6 C7 C8 C10 . . . . 178.7(4) no
    C7 C8 C9 Cl1 . . . . -180.0(3) no
    C7 C8 C9 N1 . . . . 1.8(7) no
    C10 C8 C9 Cl1 . . . . 0.4(6) no
    C10 C8 C9 N1 . . . . -177.8(4) no
    C7 C8 C10 O1 . . . . -2.5(6) no
    C9 C8 C10 O1 . . . . 177.1(4) no
loop_
    _geom_hbond_atom_site_label_D
    _geom_hbond_atom_site_label_H
    _geom_hbond_atom_site_label_A
    _geom_hbond_site_symmetry_A
    _geom_hbond_distance_DH
    _geom_hbond_distance_HA
    _geom_hbond_distance_DA
    _geom_hbond_angle_DHA
    _geom_hbond_publ_flag
    O1 H1O O1 2_545 0.79(6) 1.93(6) 2.716(5) 177(7) yes
    C10 H10A Cg1 1_565 0.97 2.73 3.526(5) 139 yes
