# Supplementary material for: (2-Chloro-6-methyl­quinolin-3-yl)methanol
Source: Acta Crystallogr Sect E Struct Rep Online. 2010 Jun 5;66(Pt 7):o1544. doi: 10.1107/S1600536810020507 (PMC3007021; doi:10.1107/S1600536810020507)
Supplement: Supplementary file 2 [file e-66-o1544-Isup2.hkl]

# 
# h,k,l, Fc-squared, Fo-squared, sigma(Fo-squared) and status flag 
# 
data_I
_shelx_title '   PT-MN in P2(1)/c' 
_shelx_refln_list_code          4 
_shelx_F_calc_maximum      125.45 
_exptl_crystal_F_000       432.00 
_reflns_d_resolution_high  0.8412 
 
loop_ 
 _symmetry_equiv_pos_as_xyz 
 'x, y, z' 
 '-x, y+1/2, -z+1/2' 
 '-x, -y, -z' 
 'x, -y-1/2, z-1/2' 
 
_cell_length_a    14.8091 
_cell_length_b     4.6387 
_cell_length_c    14.5098 
_cell_angle_alpha  90.000 
_cell_angle_beta   96.594 
_cell_angle_gamma  90.000 
 
_shelx_F_squared_multiplier     1.000 
 
loop_ 
 _refln_index_h 
 _refln_index_k 
 _refln_index_l 
 _refln_F_squared_calc 
 _refln_F_squared_meas 
 _refln_F_squared_sigma 
 _refln_observed_status 
   3   0   0       12.64       13.91      3.40 o 
   4   0   0     2933.27     2437.70     96.08 o 
   5   0   0      209.96      220.78      9.66 o 
   6   0   0        1.45        7.12      3.60 o 
   7   0   0     1161.27     1054.24     49.34 o 
   8   0   0      914.16      879.90     55.46 o 
   9   0   0      631.63      653.20     50.29 o 
  10   0   0      281.26      261.04     17.13 o 
  11   0   0       21.55       22.88      5.19 o 
  12   0   0       71.54       93.71      6.51 o 
  13   0   0       21.56       35.42      9.88 o 
  14   0   0        5.25       18.96     14.70 o 
  15   0   0        2.84        0.00     18.06 o 
  16   0   0       16.23       40.17     21.30 o 
  17   0   0       25.65       41.19     29.14 o 
   1   1   0        5.66        3.12      2.04 o 
   2   1   0     6640.25     5673.93     48.62 o 
   3   1   0    15737.56    13539.10    100.27 o 
   4   1   0     1137.52      990.60     13.45 o 
   5   1   0     2012.36     1941.79     30.57 o 
   6   1   0       24.67       23.40      2.89 o 
   7   1   0       85.01      103.80      3.43 o 
   8   1   0      192.88      156.72      5.12 o 
   9   1   0      117.12      109.21      7.01 o 
  10   1   0      350.46      345.50     11.64 o 
  11   1   0        9.07        5.30      3.97 o 
  12   1   0       98.48      119.59      8.64 o 
  13   1   0       20.30        9.01      7.94 o 
  14   1   0       35.82       35.19      9.71 o 
  15   1   0        0.28       22.48     15.61 o 
  16   1   0       27.31       30.60     17.74 o 
  17   1   0        1.73        2.84     22.48 o 
   0   2   0       27.02       33.74     10.16 o 
   1   2   0      348.94      265.89      7.95 o 
   2   2   0      236.85      238.26      6.03 o 
   3   2   0       15.38       17.79      3.12 o 
   4   2   0      485.17      516.42     18.95 o 
   5   2   0     1873.57     1889.93     41.20 o 
   6   2   0      398.05      387.61     10.90 o 
   7   2   0     1117.77     1008.65     35.63 o 
   8   2   0      106.40      102.08      4.61 o 
   9   2   0       10.02       12.03      4.77 o 
  10   2   0        1.03        0.22      6.05 o 
  11   2   0      119.32      129.65      9.53 o 
  12   2   0       22.96       30.14      9.89 o 
  13   2   0       10.57        0.00     11.11 o 
  14   2   0       34.15       29.08     13.60 o 
  15   2   0       14.28       32.54     18.39 o 
  16   2   0        0.23       10.82     24.47 o 
   1   3   0      302.39      283.69     16.66 o 
   2   3   0        3.03        7.95      4.82 o 
   3   3   0       21.60        9.44      4.63 o 
   4   3   0        5.10        1.38      4.17 o 
   5   3   0       60.25       47.08      5.46 o 
   6   3   0        3.51        8.10      6.14 o 
   7   3   0       45.11       52.83      7.25 o 
   8   3   0      347.51      394.26     20.11 o 
   9   3   0       32.62       35.37      8.55 o 
  10   3   0       25.71       23.84      9.46 o 
  11   3   0       37.57       29.98     10.54 o 
  12   3   0        0.08        9.71     13.63 o 
  13   3   0        0.82       25.16     20.91 o 
  14   3   0        0.09       20.55     24.30 o 
   0   4   0       39.82       81.20     15.58 o 
   1   4   0      100.25      110.39     12.34 o 
   2   4   0       61.39       65.60      8.71 o 
   3   4   0        3.95        0.00     10.24 o 
   4   4   0        1.51        9.25     10.18 o 
   5   4   0        0.68        0.01     10.81 o 
   6   4   0       58.28       55.57     11.08 o 
   7   4   0        3.39       14.59     11.46 o 
   8   4   0       27.35        0.00     13.16 o 
   9   4   0        7.49       19.72     15.23 o 
  10   4   0       35.87       34.09     16.51 o 
  11   4   0       93.65      161.32     22.30 o 
  12   4   0        4.26       11.39     28.02 o 
   1   5   0        0.01        3.85     21.82 o 
   2   5   0        4.59       32.74     17.60 o 
   3   5   0       58.46       58.66     16.37 o 
   4   5   0       43.15       55.00     17.24 o 
   5   5   0        9.66       43.10     17.83 o 
   6   5   0       20.62       21.83     19.02 o 
   7   5   0        0.01       30.56     23.41 o 
 -17   1   1        5.72        0.00     21.98 o 
 -16   1   1       20.82       27.71     19.21 o 
 -15   1   1       12.84       16.45     14.91 o 
 -14   1   1        9.81        0.00     10.23 o 
 -13   1   1       35.73       29.07      8.32 o 
 -12   1   1        2.63        1.87      5.49 o 
 -11   1   1      166.40      196.60     10.49 o 
 -10   1   1       21.60       21.25      4.75 o 
  -9   1   1       75.41       78.07      4.62 o 
  -8   1   1       44.44       38.72      4.21 o 
  -7   1   1      632.46      688.55     18.48 o 
  -6   1   1      499.89      539.57     14.74 o 
  -5   1   1        5.71        2.33      2.66 o 
  -4   1   1     3022.24     2723.43     48.64 o 
  -3   1   1    13348.95    11904.74    128.51 o 
  -2   1   1      775.65      728.67     12.22 o 
  -1   1   1       10.20        9.96      2.40 o 
   0   1   1     3012.22     2621.03     29.06 o 
   1   1   1      698.49      582.46      6.38 o 
   2   1   1     8350.15     7411.12     62.46 o 
   3   1   1      225.10      202.82      3.19 o 
   4   1   1      865.86      728.86     10.09 o 
   5   1   1       62.29       63.66      2.92 o 
   6   1   1      728.67      671.29     17.13 o 
   7   1   1      148.00      149.67      4.28 o 
   8   1   1      140.77      133.15      7.07 o 
   9   1   1       91.71       75.28      4.81 o 
  10   1   1        3.41        0.00      4.43 o 
  11   1   1       22.63       21.89      6.57 o 
  12   1   1        0.20        6.89      7.80 o 
  13   1   1       49.17       49.49      9.31 o 
  14   1   1        1.69        0.00      9.90 o 
  15   1   1       13.93       13.79     14.03 o 
  16   1   1        2.44       23.35     19.73 o 
  17   1   1        0.28        4.17     26.99 o 
 -16   2   1        8.45       29.67     20.97 o 
 -15   2   1       25.84       15.90     16.31 o 
 -14   2   1      112.17      101.61     12.88 o 
 -13   2   1       43.31       55.31     11.79 o 
 -12   2   1        6.49        0.00      9.23 o 
 -11   2   1        4.69        0.00      6.41 o 
 -10   2   1        9.29        5.63      4.50 o 
  -9   2   1        1.09        4.13      4.82 o 
  -8   2   1      226.16      226.15      8.65 o 
  -7   2   1       20.86       19.30      4.70 o 
  -6   2   1     2045.26     1943.80     41.57 o 
  -5   2   1      728.00      720.46     19.24 o 
  -4   2   1       16.61       20.30      4.64 o 
  -3   2   1     1869.83     1820.09     44.15 o 
  -2   2   1     1839.83     1737.12     40.71 o 
  -1   2   1      786.54      687.80     27.22 o 
   0   2   1     1109.88     1003.03     23.23 o 
   2   2   1        2.84        0.32      3.03 o 
   3   2   1      154.09      124.36      6.25 o 
   4   2   1      958.87      947.03     19.22 o 
   5   2   1     2567.20     2338.00     51.68 o 
   6   2   1        5.97        6.09      4.56 o 
   7   2   1        4.80        0.00      4.40 o 
   8   2   1        1.01        4.60      4.80 o 
   9   2   1       50.80       62.97      5.08 o 
  10   2   1      108.71       84.29     10.13 o 
  11   2   1      107.41      147.06      8.47 o 
  12   2   1        1.67        8.08      9.83 o 
  13   2   1        7.68        8.87     11.14 o 
  14   2   1        3.88        0.00     15.33 o 
  15   2   1        0.02        0.00     18.72 o 
  16   2   1        0.10        0.00     24.98 o 
 -14   3   1        2.98        0.11     21.02 o 
 -13   3   1        2.80        0.00     17.58 o 
 -12   3   1        1.53        0.00     15.78 o 
 -11   3   1      201.97      211.93     17.02 o 
 -10   3   1       21.52       36.74     10.57 o 
  -9   3   1      443.59      398.83     28.24 o 
  -8   3   1      145.72      144.98      8.92 o 
  -7   3   1        1.04        1.91      6.92 o 
  -6   3   1        0.03        0.28      4.44 o 
  -5   3   1      107.31      118.97      6.81 o 
  -4   3   1      166.47      121.41     11.49 o 
  -3   3   1      256.70      242.94     17.19 o 
  -2   3   1      599.45      617.31     16.78 o 
   0   3   1      468.76      429.95     22.22 o 
   2   3   1       15.79       16.64      4.62 o 
   3   3   1       16.18       12.89      4.80 o 
   4   3   1       98.67       89.74      6.48 o 
   5   3   1       49.24       35.43      6.15 o 
   6   3   1       38.96       43.80      6.54 o 
   7   3   1      678.66      684.66     33.37 o 
   8   3   1      541.41      574.46     24.83 o 
   9   3   1       45.81       42.36      9.05 o 
  10   3   1       32.10       23.40     10.05 o 
  11   3   1        7.94       15.17     13.51 o 
  12   3   1        7.04        5.59     14.35 o 
  13   3   1        0.35        9.82     17.67 o 
  14   3   1        0.17        1.92     22.54 o 
 -12   4   1        9.79       25.09     21.20 o 
 -11   4   1       47.98       52.23     19.34 o 
 -10   4   1        1.49       15.33     15.92 o 
  -9   4   1       26.74       38.46     13.54 o 
  -8   4   1       21.59       44.85     12.51 o 
  -7   4   1       68.66       55.48     11.18 o 
  -6   4   1       69.74       67.25      9.92 o 
  -5   4   1       39.17       34.09     10.13 o 
  -4   4   1        3.57        8.53      9.43 o 
  -3   4   1        0.73        0.00      9.29 o 
  -2   4   1        0.02        0.00      9.17 o 
  -1   4   1        3.68        0.00      8.21 o 
   0   4   1       16.51        3.01      8.30 o 
   1   4   1       14.94       18.59      8.73 o 
   2   4   1      132.76      143.61     10.65 o 
   3   4   1      175.65      203.55     15.44 o 
   4   4   1        0.08        3.44     11.63 o 
   5   4   1       41.04       29.73     11.04 o 
   6   4   1       41.45       47.98     11.74 o 
   7   4   1        0.13        1.75     12.26 o 
   8   4   1        0.09        6.48     13.17 o 
   9   4   1        9.28       20.30     15.30 o 
  10   4   1      120.76      154.87     16.88 o 
  11   4   1        0.01        1.55     20.18 o 
  -7   5   1        2.64       17.23     25.70 o 
  -6   5   1       38.36       32.91     20.75 o 
  -5   5   1       15.93       11.27     18.00 o 
  -4   5   1       12.91        9.61     18.46 o 
  -3   5   1        2.65        0.00     16.61 o 
  -2   5   1        1.46        4.70     18.99 o 
  -1   5   1        3.08       23.89     19.26 o 
   0   5   1        9.41       14.57     19.09 o 
   1   5   1        3.82        0.00     19.15 o 
   2   5   1        6.16        0.00     17.39 o 
   3   5   1        1.45        0.00     17.81 o 
   4   5   1        0.05       21.15     23.17 o 
   5   5   1       20.17       27.02     18.11 o 
   6   5   1        6.77        0.00     20.42 o 
   7   5   1        0.32        0.00     31.10 o 
 -17   0   2        0.07       19.40     27.95 o 
 -16   0   2       10.41       31.08     24.42 o 
 -15   0   2       22.47       13.73     20.68 o 
 -14   0   2       12.92       20.52     13.50 o 
 -13   0   2       12.78       17.81     10.42 o 
 -12   0   2       31.67       37.54      8.06 o 
 -11   0   2      514.69      575.27     57.88 o 
 -10   0   2      448.10      481.63     41.92 o 
  -9   0   2      866.50      878.98     75.90 o 
  -8   0   2      305.08      286.10     29.53 o 
  -7   0   2      774.72      802.82     41.06 o 
  -6   0   2      987.91      902.30     36.56 o 
  -5   0   2        2.57        1.96      3.03 o 
  -4   0   2       98.61       95.94      5.96 o 
  -3   0   2    12091.81    10868.97    159.91 o 
  -2   0   2      341.75      367.17     13.66 o 
  -1   0   2     6216.63     8841.71    321.03 o 
   1   0   2      368.82      539.66     22.35 o 
   2   0   2     1304.62     1640.44     84.75 o 
   3   0   2     2549.08     2623.46    106.44 o 
   4   0   2     3119.02     3034.63     84.33 o 
   5   0   2     2579.51     2437.13     27.81 o 
   6   0   2     1033.03      928.62     25.02 o 
   7   0   2        5.19        3.90      4.93 o 
   8   0   2      171.42      138.54     16.03 o 
   9   0   2      205.69      203.81     19.14 o 
  10   0   2       96.13      103.37     10.52 o 
  11   0   2        0.71        0.00      9.52 o 
  12   0   2        5.48        7.79     10.97 o 
  13   0   2        7.13        6.16     16.92 o 
  14   0   2       14.31       17.48     16.39 o 
  15   0   2       16.30       33.58     18.37 o 
  16   0   2        0.12       20.67     26.83 o 
  17   0   2        3.13        7.54     31.68 o 
 -17   1   2       14.18       12.01     21.58 o 
 -16   1   2        1.54        4.37     17.33 o 
 -15   1   2        0.71        3.90     13.83 o 
 -14   1   2       13.58        9.71     11.02 o 
 -13   1   2      150.34      172.89     14.67 o 
 -12   1   2        0.12        1.19      6.21 o 
 -11   1   2        3.75        0.00      5.66 o 
 -10   1   2        0.57        0.24      5.24 o 
  -9   1   2      104.70      111.98      6.38 o 
  -8   1   2      602.52      652.99     25.87 o 
  -7   1   2        1.98        0.65      3.97 o 
  -6   1   2     3049.27     2830.68     83.67 o 
  -5   1   2      971.47      946.09     17.85 o 
  -4   1   2       11.47        7.28      2.89 o 
  -3   1   2      265.60      232.11      7.47 o 
  -2   1   2       84.95       62.19      2.75 o 
  -1   1   2      169.85      154.92      4.33 o 
   0   1   2      532.73      545.57     10.09 o 
   1   1   2     3732.00     3496.98     41.25 o 
   2   1   2     2555.87     2405.50     26.17 o 
   3   1   2       83.91       78.25      2.53 o 
   4   1   2       66.12       53.15      2.86 o 
   5   1   2      429.71      366.21      8.73 o 
   6   1   2      563.69      493.33     12.39 o 
   7   1   2      551.70      532.07     13.00 o 
   8   1   2      170.70      182.16      6.69 o 
   9   1   2        2.65        0.00      4.00 o 
  10   1   2       19.09       18.49      4.02 o 
  11   1   2        6.30       12.58      6.33 o 
  12   1   2        1.67        0.00      8.95 o 
  13   1   2        0.52        2.08      9.69 o 
  14   1   2        9.49        5.95     12.24 o 
  15   1   2        0.51        0.00     14.66 o 
  16   1   2        1.61        0.00     19.02 o 
 -16   2   2        1.22        0.00     18.83 o 
 -15   2   2        6.98        5.41     16.27 o 
 -14   2   2        0.57        0.00     21.69 o 
 -13   2   2       11.82        0.00     10.33 o 
 -12   2   2       17.97       14.06      9.08 o 
 -11   2   2       24.85       19.97      6.79 o 
 -10   2   2       53.98       37.19      5.98 o 
  -9   2   2        1.32        0.00      4.10 o 
  -8   2   2      105.02      113.19      7.93 o 
  -7   2   2       73.06       89.88      7.46 o 
  -6   2   2       37.37       36.45      5.30 o 
  -5   2   2      960.02      965.55     30.04 o 
  -4   2   2      290.80      302.96     11.85 o 
  -3   2   2      341.54      322.93     10.01 o 
  -2   2   2        2.19        0.00      2.69 o 
   0   2   2      532.33      533.51     10.96 o 
   1   2   2      463.89      458.00     16.33 o 
   2   2   2      390.88      347.71     11.01 o 
   3   2   2        3.30        5.03      3.52 o 
   4   2   2     1352.64     1245.38     36.38 o 
   5   2   2       85.77       88.12      5.46 o 
   6   2   2      100.94       90.38      4.93 o 
   7   2   2       18.91       14.58      4.44 o 
   8   2   2       96.17       67.31      6.11 o 
   9   2   2        0.04        0.00      5.32 o 
  10   2   2        0.08        0.00      7.59 o 
  11   2   2        4.34        7.21      9.57 o 
  12   2   2       13.49       24.42     10.86 o 
  13   2   2        1.81        0.49     13.46 o 
  14   2   2        0.02       23.78     15.83 o 
  15   2   2        0.40        9.30     18.04 o 
 -14   3   2        1.09        0.00     20.76 o 
 -13   3   2        1.60        0.00     16.26 o 
 -12   3   2       27.01       23.08     13.06 o 
 -11   3   2        9.59        5.40     11.61 o 
 -10   3   2        3.87        0.00     11.77 o 
  -9   3   2        7.71       10.45      9.84 o 
  -8   3   2       72.86       61.80      8.66 o 
  -7   3   2       39.82       41.82      7.41 o 
  -6   3   2       39.45       44.27      6.21 o 
  -5   3   2       28.95       16.64      4.57 o 
  -4   3   2       29.62       26.26      4.49 o 
  -3   3   2        2.98        3.94      4.80 o 
  -2   3   2        4.30       15.13      6.45 o 
  -1   3   2      569.63      564.69     19.78 o 
   0   3   2       90.46      185.37     28.50 o 
   1   3   2        5.50       38.05     11.39 o 
   2   3   2       21.09       14.31      2.88 o 
   3   3   2       62.19       54.98      5.30 o 
   4   3   2       23.90       13.98      6.22 o 
   5   3   2       37.98       24.26      6.52 o 
   6   3   2        1.74        0.00      7.18 o 
   7   3   2       39.75       25.96      8.42 o 
   8   3   2       98.02      117.95     13.26 o 
   9   3   2      140.84      146.65     15.04 o 
  10   3   2        3.45        0.00     11.22 o 
  11   3   2        4.40        7.11     13.97 o 
  12   3   2        0.08        3.68     17.80 o 
  13   3   2        0.06        0.00     19.88 o 
  14   3   2        0.07        6.64     25.87 o 
 -12   4   2       19.54       37.75     20.96 o 
 -11   4   2        2.89        2.70     20.12 o 
 -10   4   2        4.88       20.73     17.47 o 
  -9   4   2       48.53       40.47     14.84 o 
  -8   4   2        1.41       12.82     13.70 o 
  -7   4   2        4.14        0.00     14.01 o 
  -6   4   2        1.73        0.00     11.20 o 
  -5   4   2        1.49        0.00     10.01 o 
  -4   4   2        0.72        0.59      9.05 o 
  -3   4   2        0.36        0.00      8.49 o 
  -2   4   2        4.01        2.85      8.84 o 
  -1   4   2        9.96        6.31      8.31 o 
   0   4   2       10.94       11.58      8.90 o 
   1   4   2       23.51       19.65      9.26 o 
   2   4   2      136.39      111.58     11.02 o 
   3   4   2       21.01       27.84     11.14 o 
   4   4   2       21.87       13.90     12.03 o 
   5   4   2        9.81        4.32     12.76 o 
   6   4   2       16.37       15.93     12.48 o 
   7   4   2        0.52        0.00     13.94 o 
   8   4   2        5.66        0.00     14.13 o 
   9   4   2       18.39        5.29     14.46 o 
  10   4   2        1.52        9.12     18.63 o 
  11   4   2       26.24       25.21     19.38 o 
  -7   5   2        1.46        0.00     23.80 o 
  -6   5   2        1.87       15.91     20.82 o 
  -5   5   2       14.67        5.42     19.89 o 
  -4   5   2        2.33        2.87     22.69 o 
  -3   5   2        1.36        0.00     22.61 o 
  -2   5   2        3.45       20.01     20.06 o 
  -1   5   2        1.11        9.62     19.57 o 
   0   5   2        2.39        2.99     17.79 o 
   1   5   2        5.17       19.69     17.77 o 
   2   5   2        7.09       19.75     18.43 o 
   3   5   2       29.46       36.69     18.03 o 
   4   5   2        1.89        2.46     17.59 o 
   5   5   2       25.45       12.24     19.34 o 
   6   5   2        0.48       58.22     24.31 o 
 -17   1   3        0.17        0.00     22.13 o 
 -16   1   3        1.09        1.11     19.83 o 
 -15   1   3        0.48        0.00     15.15 o 
 -14   1   3        8.65       11.11     12.31 o 
 -13   1   3        0.67        0.00      8.79 o 
 -12   1   3        3.50        0.00      7.04 o 
 -11   1   3        1.96        0.00      6.94 o 
 -10   1   3        9.55        8.26      6.09 o 
  -9   1   3       32.02       32.51      5.62 o 
  -8   1   3      124.99      108.11      8.48 o 
  -7   1   3        0.07        3.02      4.89 o 
  -6   1   3      225.85      210.92      8.16 o 
  -5   1   3      247.96      207.61      7.70 o 
  -4   1   3       30.23       36.92      3.26 o 
  -3   1   3        1.52        0.71      2.95 o 
  -2   1   3       10.66       14.80      2.77 o 
  -1   1   3      231.25      255.75      9.50 o 
   0   1   3      672.09      672.99     11.81 o 
   1   1   3      575.14      565.55      8.40 o 
   2   1   3      637.44      646.26     10.19 o 
   3   1   3      340.10      371.21      7.78 o 
   4   1   3       19.87       19.21      2.50 o 
   5   1   3      122.82      106.22      3.66 o 
   6   1   3      441.10      400.95      9.98 o 
   7   1   3       85.89       70.59      4.86 o 
   8   1   3       23.14       16.04      3.87 o 
   9   1   3        4.91        1.76      3.51 o 
  10   1   3        1.50        0.00      6.25 o 
  11   1   3       62.28       34.11      7.21 o 
  12   1   3        1.55        0.00     10.44 o 
  13   1   3       11.04       15.23     10.76 o 
  14   1   3       41.57       47.49     12.78 o 
  15   1   3        5.98        8.66     15.38 o 
  16   1   3        0.82        1.28     22.25 o 
 -16   2   3        7.16       30.75     18.86 o 
 -15   2   3        5.65       16.05     16.61 o 
 -14   2   3        7.24        3.56     16.22 o 
 -13   2   3        0.43        9.44     11.70 o 
 -12   2   3        1.59        2.14     10.56 o 
 -11   2   3        0.36        5.37      8.43 o 
 -10   2   3        0.46        0.00      7.39 o 
  -9   2   3       28.44       34.43      5.75 o 
  -8   2   3      102.16      103.93     11.48 o 
  -7   2   3       77.86       78.64      6.83 o 
  -6   2   3       64.57       54.77      5.04 o 
  -5   2   3       48.36       40.27      4.69 o 
  -4   2   3        2.24        5.19      3.75 o 
  -3   2   3       11.21       12.97      3.69 o 
  -2   2   3        5.87        8.31      3.39 o 
  -1   2   3      147.03      116.10      9.07 o 
   0   2   3      153.19      128.88      5.42 o 
   1   2   3       32.23       31.72      3.44 o 
   2   2   3      454.54      410.46      7.63 o 
   3   2   3      997.71      838.10     19.44 o 
   4   2   3      675.01      604.87     16.00 o 
   5   2   3      341.95      326.91     16.32 o 
   6   2   3       62.49       54.03      6.17 o 
   7   2   3        7.78        7.72      4.39 o 
   8   2   3        5.98        0.00      5.99 o 
   9   2   3       31.52       13.95      5.49 o 
  10   2   3        0.65        0.00      7.57 o 
  11   2   3       92.96      102.67     10.66 o 
  12   2   3        0.01        0.00     11.26 o 
  13   2   3        4.60       15.44     12.69 o 
  14   2   3       13.34       42.23     16.75 o 
  15   2   3        9.44       36.80     19.35 o 
 -14   3   3       14.68        7.37     20.01 o 
 -13   3   3        0.91       10.41     16.53 o 
 -12   3   3        0.34        5.64     14.62 o 
 -11   3   3        0.84        0.00     12.25 o 
 -10   3   3        9.22       12.29     11.18 o 
  -9   3   3        6.53        0.00      9.74 o 
  -8   3   3        0.31        1.62      7.74 o 
  -7   3   3        6.46       13.83      6.92 o 
  -6   3   3        7.28        9.39      6.25 o 
  -5   3   3       23.26       21.84      5.09 o 
  -4   3   3       19.03       14.77      4.34 o 
  -3   3   3      259.07      240.89     11.09 o 
  -2   3   3       11.83       16.02      6.03 o 
  -1   3   3       12.26       24.44      7.19 o 
   0   3   3       84.14      134.19     14.82 o 
   1   3   3      309.15      289.76     10.14 o 
   2   3   3      208.80      191.92     10.25 o 
   3   3   3       68.42       59.11      5.88 o 
   4   3   3       20.07       18.38      6.71 o 
   5   3   3       29.13       27.88      5.85 o 
   6   3   3       40.75       29.07      8.21 o 
   7   3   3      125.02      120.93      9.83 o 
   8   3   3       18.20       17.35      9.40 o 
   9   3   3       16.42       26.23     11.04 o 
  10   3   3        3.68        2.08     12.23 o 
  11   3   3        0.46        9.12     16.10 o 
  12   3   3        6.80       42.10     18.65 o 
  13   3   3        3.04        2.26     20.74 o 
  14   3   3        5.97       21.17     23.50 o 
 -12   4   3       11.04       31.59     21.27 o 
 -11   4   3       24.96       11.69     18.52 o 
 -10   4   3        0.11        0.00     18.21 o 
  -9   4   3        0.76        6.71     15.58 o 
  -8   4   3        2.10        0.00     15.34 o 
  -7   4   3        0.16        0.00     13.28 o 
  -6   4   3        5.52        3.49     12.52 o 
  -5   4   3        3.83       12.66     10.37 o 
  -4   4   3        9.98       18.97     10.38 o 
  -3   4   3        0.55       18.21      9.24 o 
  -2   4   3       38.69       95.22     24.73 o 
  -1   4   3      151.79      229.55     20.90 o 
   0   4   3      174.03      276.72     18.48 o 
   2   4   3        0.03        0.00     10.84 o 
   3   4   3        0.23       12.39     12.12 o 
   4   4   3      104.78       87.43     13.14 o 
   5   4   3        1.47        2.11     13.21 o 
   6   4   3       47.67       52.28     11.88 o 
   7   4   3        1.84        9.86     12.46 o 
   8   4   3        1.13        0.24     13.98 o 
   9   4   3        2.64        7.00     19.22 o 
  10   4   3        0.84        0.00     23.27 o 
  11   4   3        0.62        6.17     23.99 o 
  -7   5   3        3.74       13.63     24.54 o 
  -6   5   3        0.13        2.97     19.56 o 
  -5   5   3        9.58       20.99     19.56 o 
  -4   5   3       10.44       26.20     17.96 o 
  -3   5   3       25.13       41.13     19.18 o 
  -2   5   3       12.64       38.29     20.95 o 
  -1   5   3        7.49        1.53     23.07 o 
   0   5   3        4.32       42.05     22.69 o 
   1   5   3       28.90       52.30     21.36 o 
   2   5   3       27.43       56.95     19.07 o 
   3   5   3       11.15       31.05     20.02 o 
   4   5   3       11.49       21.28     19.30 o 
   5   5   3        0.00       34.51     21.54 o 
   6   5   3        1.42       11.99     26.03 o 
 -17   0   4        1.78       12.64     29.02 o 
 -16   0   4        7.69       13.52     27.79 o 
 -15   0   4        8.14        0.18     20.53 o 
 -14   0   4       29.35       21.95     15.40 o 
 -13   0   4        1.60       19.11     13.83 o 
 -12   0   4       26.14       23.88     12.74 o 
 -11   0   4       67.21       82.98     19.39 o 
 -10   0   4      323.51      321.44     38.05 o 
  -9   0   4      249.54      249.90     14.94 o 
  -8   0   4      129.40      112.36      7.94 o 
  -7   0   4      150.16      185.53     20.96 o 
  -6   0   4      830.13      683.49     20.54 o 
  -5   0   4     1719.29     1801.76     42.41 o 
  -4   0   4     1033.82     1317.25     29.11 o 
  -3   0   4     8124.22    10907.30    325.23 o 
  -1   0   4       22.50       36.30      6.78 o 
   0   0   4        0.57        2.53      5.63 o 
   2   0   4     1699.54     2341.29     97.42 o 
   3   0   4     1882.26     2371.39     83.48 o 
   4   0   4       22.90       23.53      6.36 o 
   5   0   4       32.21       23.74      5.94 o 
   6   0   4      147.79      148.14      8.50 o 
   7   0   4       61.51       40.96      6.22 o 
   8   0   4      769.51      624.49     35.28 o 
   9   0   4      296.95      211.23     32.66 o 
  10   0   4      279.15      216.29     36.74 o 
  11   0   4        6.83        5.07     11.98 o 
  12   0   4       15.37       24.03     13.71 o 
  13   0   4        2.30       20.51     18.14 o 
  14   0   4      443.19      670.00     38.04 o 
  15   0   4        5.10       29.68     20.51 o 
  16   0   4      107.93      119.16     24.12 o 
 -17   1   4        8.54       19.70     22.25 o 
 -16   1   4        0.01        0.00     18.54 o 
 -15   1   4       11.01        5.33     16.30 o 
 -14   1   4        7.15        0.00     11.86 o 
 -13   1   4        0.61        0.89      9.87 o 
 -12   1   4        2.81       12.55      8.96 o 
 -11   1   4        9.71       21.33      8.92 o 
 -10   1   4       12.24        2.30      8.03 o 
  -9   1   4       35.14       28.26      4.34 o 
  -8   1   4      468.97      450.98     16.48 o 
  -7   1   4      951.98      843.99     26.21 o 
  -6   1   4       38.07       38.18      3.65 o 
  -5   1   4      693.56      636.58     27.46 o 
  -4   1   4      353.03      337.74     10.22 o 
  -3   1   4      318.07      316.58     10.60 o 
  -2   1   4       50.26       46.70      3.30 o 
  -1   1   4      751.97      813.91     15.41 o 
   0   1   4     5807.87     6864.61     85.96 o 
   1   1   4      478.99      525.68     10.51 o 
   2   1   4        1.14        3.22      3.02 o 
   3   1   4      123.07      123.70      4.07 o 
   4   1   4     1025.17     1098.16     24.15 o 
   5   1   4        0.69        1.50      2.81 o 
   6   1   4       47.65       49.83      4.16 o 
   7   1   4      184.20      169.07      7.98 o 
   8   1   4       68.68       74.87      5.52 o 
   9   1   4        1.06        0.58      5.20 o 
  10   1   4        1.32        0.00      7.23 o 
  11   1   4      487.55      534.53     20.20 o 
  12   1   4      182.61      219.65     12.34 o 
  13   1   4       25.18       19.21     11.65 o 
  14   1   4        4.15        0.00     16.85 o 
  15   1   4        2.06        0.00     20.27 o 
  16   1   4        3.87        4.84     18.85 o 
 -16   2   4        0.13       43.24     21.00 o 
 -15   2   4        0.11       20.87     21.89 o 
 -14   2   4        5.60       28.66     14.06 o 
 -13   2   4       20.51       25.64     12.57 o 
 -12   2   4        2.66        2.36     11.96 o 
 -11   2   4        0.58        0.55      9.83 o 
 -10   2   4       59.30       37.97      9.01 o 
  -9   2   4        1.22        0.00      7.24 o 
  -8   2   4      157.23      144.65     11.76 o 
  -7   2   4       14.29        7.92      5.14 o 
  -6   2   4       67.77       60.71      5.04 o 
  -5   2   4      162.46      128.56      5.26 o 
  -4   2   4        0.37        0.00      4.07 o 
  -3   2   4      140.13      115.15      6.29 o 
  -2   2   4      264.05      225.63     10.38 o 
  -1   2   4      356.95      339.63     14.96 o 
   0   2   4       89.30      109.99     10.64 o 
   1   2   4       65.44       69.32      4.49 o 
   2   2   4      319.33      285.68      6.16 o 
   3   2   4       70.65       54.66      3.92 o 
   4   2   4      165.60      146.88      8.69 o 
   5   2   4      427.61      418.29     21.93 o 
   6   2   4       33.02       26.34      6.73 o 
   7   2   4       79.12       70.60      6.97 o 
   8   2   4       49.16       50.95      7.12 o 
   9   2   4      409.74      415.91     19.30 o 
  10   2   4       38.37       33.16      9.24 o 
  11   2   4       32.51       23.79     10.43 o 
  12   2   4       14.25       13.50     12.04 o 
  13   2   4        9.89       14.09     13.55 o 
  14   2   4        2.10        7.79     17.58 o 
  15   2   4        0.45        0.00     19.98 o 
 -14   3   4        3.04        0.00     21.13 o 
 -13   3   4       15.53        3.09     18.36 o 
 -12   3   4        6.71        0.00     14.97 o 
 -11   3   4        1.70       15.64     15.67 o 
 -10   3   4        0.10        0.00     11.53 o 
  -9   3   4        1.14        2.34     11.80 o 
  -8   3   4        3.09        0.34      9.42 o 
  -7   3   4        8.86        0.00      8.28 o 
  -6   3   4       53.27       48.83      7.36 o 
  -5   3   4       37.23       33.76      5.85 o 
  -4   3   4       48.82       57.11      6.09 o 
  -3   3   4      192.89      194.29      8.03 o 
  -2   3   4       11.08       16.71      6.04 o 
  -1   3   4        1.19       14.54      6.09 o 
   0   3   4       69.65       45.71      5.56 o 
   1   3   4       10.51        8.53      6.24 o 
   2   3   4       87.56       69.12      5.88 o 
   3   3   4        7.14        6.25      5.60 o 
   4   3   4        9.68        8.43      6.63 o 
   5   3   4       52.27       49.22      8.09 o 
   6   3   4      315.04      369.36     25.81 o 
   7   3   4       28.52       21.52     10.03 o 
   8   3   4       42.68       39.25     10.30 o 
   9   3   4        7.12        5.28     11.01 o 
  10   3   4        0.88        0.20     13.23 o 
  11   3   4        5.20        0.00     16.47 o 
  12   3   4        1.16       19.89     18.09 o 
  13   3   4       12.95       46.35     22.11 o 
 -11   4   4        0.01       12.35     23.91 o 
 -10   4   4        0.53        6.96     18.27 o 
  -9   4   4        1.50        2.32     15.74 o 
  -8   4   4        0.80        0.64     15.80 o 
  -7   4   4        0.20        0.00     12.88 o 
  -6   4   4       10.08        1.76     12.08 o 
  -5   4   4        3.97        8.77     11.04 o 
  -4   4   4       29.60       29.42     10.18 o 
  -3   4   4        0.08        3.55      9.93 o 
  -2   4   4       12.30        6.65      9.97 o 
  -1   4   4       28.12       22.12      9.74 o 
   0   4   4        2.09       18.35     10.21 o 
   1   4   4        0.74       12.48     10.78 o 
   2   4   4        1.54       16.43      9.89 o 
   3   4   4      231.97      283.32     20.01 o 
   4   4   4       87.67      103.97     15.53 o 
   5   4   4       31.74       22.39     13.64 o 
   6   4   4        2.17        3.39     14.07 o 
   7   4   4        2.81       31.96     15.16 o 
   8   4   4       22.77       29.71     17.35 o 
   9   4   4        4.91       11.19     17.45 o 
  10   4   4        1.78        0.00     20.67 o 
  -6   5   4        0.05       21.48     26.98 o 
  -5   5   4        7.75       13.25     20.44 o 
  -4   5   4        9.57       18.61     20.79 o 
  -3   5   4       17.90       23.58     19.17 o 
  -2   5   4       17.64       28.86     22.49 o 
  -1   5   4       28.54       30.76     26.66 o 
   0   5   4       24.32       41.73     30.23 o 
   1   5   4      122.18      119.61     20.65 o 
   2   5   4        0.30       24.72     22.78 o 
   3   5   4        3.55        0.00     23.80 o 
   4   5   4        0.93        0.00     24.37 o 
   5   5   4        0.01       18.19     25.39 o 
 -17   1   5       25.13       28.22     26.03 o 
 -16   1   5        1.73       17.91     23.06 o 
 -15   1   5       27.21       18.18     16.98 o 
 -14   1   5       27.51       44.47     12.59 o 
 -13   1   5       23.65       43.93     11.24 o 
 -12   1   5       88.38       91.26     12.33 o 
 -11   1   5        3.40        6.83      9.90 o 
 -10   1   5      470.52      489.67     41.44 o 
  -9   1   5       72.57       81.40      5.72 o 
  -8   1   5      212.97      225.48     16.59 o 
  -7   1   5       74.25       65.46      5.92 o 
  -6   1   5      899.75      937.20     48.14 o 
  -5   1   5        8.61       13.89      5.39 o 
  -4   1   5      157.79      158.21      8.90 o 
  -3   1   5      865.38      955.40     36.17 o 
  -2   1   5     1772.52     2129.05     49.30 o 
  -1   1   5      221.22      228.44      9.30 o 
   0   1   5        8.17        6.76      3.46 o 
   1   1   5      560.58      671.57     13.53 o 
   2   1   5      169.91      208.66      5.54 o 
   3   1   5     1057.16     1223.03     19.65 o 
   4   1   5        1.14        1.89      4.01 o 
   5   1   5      327.39      329.71      6.58 o 
   6   1   5      110.10      111.40      4.44 o 
   7   1   5      500.76      564.77     15.18 o 
   8   1   5       79.89       81.13      7.86 o 
   9   1   5       73.17       83.21      8.92 o 
  10   1   5       61.37       69.79      9.22 o 
  11   1   5      373.19      431.56     16.40 o 
  12   1   5       55.87       59.04     10.57 o 
  13   1   5       31.03       31.35     12.25 o 
  14   1   5        3.74        7.04     17.73 o 
  15   1   5        0.73       23.61     17.48 o 
 -16   2   5        0.09       12.11     21.71 o 
 -15   2   5        0.61        0.19     21.88 o 
 -14   2   5        0.36        7.86     16.34 o 
 -13   2   5        9.60       15.81     14.68 o 
 -12   2   5       24.90       34.99     12.15 o 
 -11   2   5      244.32      302.09     24.23 o 
 -10   2   5      281.18      314.26     28.81 o 
  -9   2   5        2.84        4.10      7.37 o 
  -8   2   5      281.86      260.34     13.95 o 
  -7   2   5      370.01      330.35     18.59 o 
  -6   2   5       19.50       11.38      5.23 o 
  -5   2   5      132.56      110.52      7.31 o 
  -4   2   5      146.90      118.16     10.97 o 
  -3   2   5      260.36      285.83     10.14 o 
  -2   2   5       11.09        8.52      5.46 o 
  -1   2   5       56.43       70.88      7.86 o 
   0   2   5     2335.07     2236.92     43.28 o 
   1   2   5     1066.83     1343.98     67.42 o 
   2   2   5      621.17      592.45     13.88 o 
   3   2   5        2.01        6.08      3.86 o 
   4   2   5       79.45       68.79      4.85 o 
   5   2   5       17.26       17.02      5.16 o 
   6   2   5        0.40        5.31      4.79 o 
   7   2   5      128.39      115.67      6.64 o 
   8   2   5     1188.88     1237.86     56.68 o 
   9   2   5       94.62      116.00      8.07 o 
  10   2   5       27.33       16.14      9.45 o 
  11   2   5       30.64       41.21     11.59 o 
  12   2   5       19.50       44.11     12.72 o 
  13   2   5        1.78        1.84     14.42 o 
  14   2   5        0.11       10.10     19.21 o 
 -14   3   5        2.01       12.06     18.79 o 
 -13   3   5       48.93       43.09     17.44 o 
 -12   3   5        2.12       16.17     14.16 o 
 -11   3   5       69.30       84.56     15.70 o 
 -10   3   5       16.52       23.79     13.60 o 
  -9   3   5       54.69       48.50     10.28 o 
  -8   3   5       51.07       57.10     10.18 o 
  -7   3   5        8.85        3.40      9.49 o 
  -6   3   5        4.84       16.25      7.52 o 
  -5   3   5      422.38      387.48     25.37 o 
  -4   3   5      530.58      464.30     34.21 o 
  -3   3   5      178.59      173.31     17.14 o 
  -2   3   5      534.07      541.93     29.08 o 
   1   3   5      130.05      109.32     13.39 o 
   2   3   5      230.52      217.45     11.37 o 
   3   3   5      324.25      249.06     11.22 o 
   4   3   5        0.40        5.79      5.15 o 
   5   3   5     1272.23     1306.21     51.08 o 
   6   3   5      249.38      291.12     13.58 o 
   7   3   5       65.19       52.62     10.28 o 
   8   3   5        1.06        0.00     10.42 o 
   9   3   5        8.71       16.78     12.14 o 
  10   3   5       27.81       37.36     14.25 o 
  11   3   5        6.18       11.67     17.63 o 
  12   3   5        6.71       10.09     19.07 o 
  13   3   5        3.72       15.62     21.55 o 
 -11   4   5        0.12        6.89     22.92 o 
 -10   4   5        0.29       24.14     20.67 o 
  -9   4   5        4.97        3.27     16.70 o 
  -8   4   5       23.71       17.38     15.31 o 
  -7   4   5      103.53       94.07     13.23 o 
  -6   4   5       81.32       75.53     12.98 o 
  -5   4   5       10.65       12.70     12.98 o 
  -4   4   5        1.50       11.65     11.48 o 
  -3   4   5       17.00       35.95     10.71 o 
  -2   4   5      116.10      118.79     13.48 o 
  -1   4   5        9.64       47.89     13.88 o 
   0   4   5      107.63      115.64     10.98 o 
   1   4   5       65.09      107.17     16.23 o 
   2   4   5       96.33      100.37     14.88 o 
   3   4   5      433.22      484.63     25.53 o 
   4   4   5        6.08       24.28     13.71 o 
   5   4   5        7.00       18.94     15.84 o 
   6   4   5       19.39       32.85     15.14 o 
   7   4   5       58.88       50.93     15.61 o 
   8   4   5       28.08       31.54     16.91 o 
   9   4   5        0.04        5.60     18.39 o 
  10   4   5        4.06       40.34     20.10 o 
  -5   5   5       10.85        3.41     22.66 o 
  -4   5   5        2.26       19.07     22.06 o 
  -3   5   5        2.65        0.00     21.55 o 
  -2   5   5        5.16       18.89     23.64 o 
  -1   5   5       11.01       32.56     21.60 o 
   0   5   5       73.69       67.15     21.79 o 
   1   5   5        2.75       48.11     23.98 o 
   2   5   5        0.11        3.63     24.28 o 
   3   5   5       14.35        2.03     22.96 o 
   4   5   5        0.04       25.22     23.85 o 
 -17   0   6        1.28       38.32     36.72 o 
 -16   0   6        8.32       53.98     21.78 o 
 -15   0   6      220.44      345.11     25.96 o 
 -14   0   6      194.16      339.70     38.82 o 
 -13   0   6     1355.00     1892.44     83.19 o 
 -12   0   6        0.06       42.44     20.89 o 
 -11   0   6        0.17        5.08     12.49 o 
 -10   0   6        1.70        4.59     10.65 o 
  -9   0   6      198.04      202.72     17.91 o 
  -8   0   6        6.04        7.65     13.12 o 
  -7   0   6        1.15        0.98     12.44 o 
  -6   0   6     4164.15     4844.96    134.64 o 
  -5   0   6     1590.32     1886.25     41.09 o 
  -4   0   6     2476.67     3333.82     43.80 o 
  -3   0   6      181.22      282.32     20.30 o 
   1   0   6       41.30       60.55      8.94 o 
   2   0   6      411.23      556.15     25.30 o 
   3   0   6     2650.14     3505.36    209.72 o 
   4   0   6     1326.01     1582.03     49.93 o 
   5   0   6     5045.28     5535.48    105.10 o 
   6   0   6     1463.99     1589.74     47.32 o 
   7   0   6       90.83       62.01     11.04 o 
   8   0   6       70.43       81.84      6.64 o 
   9   0   6      174.28      170.17     16.13 o 
  10   0   6       12.95       29.60     15.62 o 
  11   0   6       76.69       60.12     17.00 o 
  12   0   6       99.17      106.83     17.56 o 
  13   0   6      474.25      643.91     76.19 o 
  14   0   6       34.51       33.33     24.83 o 
  15   0   6       48.54       62.13     28.15 o 
 -16   1   6      102.63      150.38     22.44 o 
 -15   1   6       27.25       45.79     14.91 o 
 -14   1   6        0.31       15.11     13.78 o 
 -13   1   6       41.36       41.02     11.86 o 
 -12   1   6        4.49       12.23     12.26 o 
 -11   1   6      518.60      617.65     57.41 o 
 -10   1   6      581.22      560.49     50.04 o 
  -9   1   6      281.79      249.27     19.06 o 
  -8   1   6      343.64      322.15     24.61 o 
  -7   1   6       14.94        8.58      6.06 o 
  -6   1   6        8.18        9.90      6.25 o 
  -5   1   6       85.93       80.80      6.14 o 
  -4   1   6      677.59      712.11     18.97 o 
  -3   1   6     3764.23     4222.48     89.23 o 
  -2   1   6       47.71       47.03      4.96 o 
  -1   1   6      892.42     1182.93     46.10 o 
   0   1   6      518.77      670.00     29.88 o 
   1   1   6     2417.86     3303.50     73.11 o 
   2   1   6      197.89      290.99     10.05 o 
   3   1   6      893.83     1087.46     31.92 o 
   4   1   6      318.48      307.91     10.63 o 
   5   1   6      442.46      492.94     10.14 o 
   6   1   6      108.29      123.25      7.32 o 
   7   1   6       48.60       46.49      6.35 o 
   8   1   6      955.07     1024.37     14.89 o 
   9   1   6       37.68       49.37      6.85 o 
  10   1   6      280.86      265.42     12.00 o 
  11   1   6       13.98        8.81      9.69 o 
  12   1   6       10.14        5.46     11.08 o 
  13   1   6        0.95        0.00     14.38 o 
  14   1   6        0.31        0.00     17.51 o 
  15   1   6       46.02       47.68     20.18 o 
 -15   2   6        0.36       17.73     22.70 o 
 -14   2   6        3.53        8.07     15.79 o 
 -13   2   6        5.43       30.93     13.92 o 
 -12   2   6        3.93       14.54     13.53 o 
 -11   2   6       78.58       68.76     10.59 o 
 -10   2   6       61.20       41.83      8.40 o 
  -9   2   6        7.72       11.89      8.13 o 
  -8   2   6     1097.33     1076.05     74.54 o 
  -7   2   6       46.53       37.54      6.52 o 
  -6   2   6      317.58      263.81     19.01 o 
  -5   2   6       35.96       37.00      6.05 o 
  -4   2   6       79.72       85.68      7.34 o 
  -3   2   6       92.22       84.94      7.46 o 
  -2   2   6     1173.39     1310.38     38.44 o 
  -1   2   6      450.50      541.06     48.27 o 
   1   2   6      637.12      607.28     21.91 o 
   2   2   6      678.77      654.89     21.83 o 
   3   2   6        0.22        0.57      4.72 o 
   4   2   6        5.21        1.08      5.34 o 
   5   2   6       30.87       24.75      5.96 o 
   6   2   6      155.79      153.23     10.77 o 
   7   2   6      121.47      132.05      8.58 o 
   8   2   6       51.35       55.15      8.27 o 
   9   2   6      177.15      161.81     10.64 o 
  10   2   6       28.36       40.81     11.14 o 
  11   2   6       78.55       60.36     12.36 o 
  12   2   6       11.12       10.39     13.84 o 
  13   2   6        5.35       11.07     15.57 o 
  14   2   6        7.86       21.85     18.66 o 
 -14   3   6       33.83       78.75     19.68 o 
 -13   3   6        0.12        9.66     19.29 o 
 -12   3   6       10.24       19.60     16.24 o 
 -11   3   6        1.01        5.08     14.52 o 
 -10   3   6        1.78        0.00     14.48 o 
  -9   3   6        0.15        0.00     11.26 o 
  -8   3   6        1.12        2.15      9.79 o 
  -7   3   6        6.44        6.56      9.29 o 
  -6   3   6      195.58      180.62     10.52 o 
  -5   3   6      182.32      190.98     12.13 o 
  -4   3   6      154.39      157.32     10.79 o 
  -3   3   6       44.99       63.47      7.89 o 
  -2   3   6       93.95       81.96      8.35 o 
  -1   3   6       30.70       42.36      7.87 o 
   0   3   6      108.99       96.41     12.02 o 
   2   3   6      104.09      103.08     10.38 o 
   3   3   6       39.61       28.88      7.62 o 
   4   3   6       32.26       26.23      8.69 o 
   5   3   6      189.02      198.22      9.82 o 
   6   3   6        0.16       16.91     10.14 o 
   7   3   6       16.92       23.37     10.50 o 
   8   3   6        0.13       20.42     11.38 o 
   9   3   6        0.27        2.74     14.05 o 
  10   3   6        1.04        0.00     16.79 o 
  11   3   6        0.03       15.15     19.08 o 
  12   3   6        1.09        5.64     22.69 o 
 -11   4   6        3.39       13.58     21.75 o 
 -10   4   6        1.06        3.70     18.22 o 
  -9   4   6       19.56        0.41     17.47 o 
  -8   4   6        4.46        6.75     14.13 o 
  -7   4   6       27.53       25.73     12.92 o 
  -6   4   6       32.11       38.81     12.92 o 
  -5   4   6       75.24       61.81     12.09 o 
  -4   4   6       22.25       39.87     12.13 o 
  -3   4   6      117.20      115.62     11.87 o 
  -2   4   6      144.53      174.34     12.46 o 
   0   4   6       14.07       38.73     12.96 o 
   1   4   6        0.46       13.22     11.22 o 
   2   4   6      161.83      181.56     12.80 o 
   3   4   6        0.99       19.12     12.25 o 
   4   4   6       38.90       52.68     12.59 o 
   5   4   6       32.17       16.20     16.36 o 
   6   4   6        2.19        2.27     18.60 o 
   7   4   6       15.89       15.47     16.91 o 
   8   4   6       15.43       25.28     18.25 o 
   9   4   6       12.47       23.89     19.53 o 
  -4   5   6        2.30       24.60     22.96 o 
  -3   5   6       15.23       23.85     23.35 o 
  -2   5   6       19.54       39.84     22.86 o 
  -1   5   6       76.02      138.79     23.78 o 
   0   5   6      236.88      245.00     28.98 o 
   2   5   6       29.89       47.18     23.75 o 
   3   5   6        0.46        7.44     24.11 o 
 -16   1   7       48.66       80.29     23.56 o 
 -15   1   7        3.30        9.97     16.02 o 
 -14   1   7        4.66       10.79     13.89 o 
 -13   1   7      125.76      125.97     13.77 o 
 -12   1   7       27.79       45.13     12.39 o 
 -11   1   7      377.95      359.71     31.85 o 
 -10   1   7       21.47       20.99      8.69 o 
  -9   1   7       76.48       69.73     10.39 o 
  -8   1   7        4.03        3.23      6.69 o 
  -7   1   7      278.98      278.08     15.48 o 
  -6   1   7       50.52       33.81      7.64 o 
  -5   1   7      497.73      490.37     21.71 o 
  -4   1   7       25.82       19.74      5.44 o 
  -3   1   7      142.89      159.94      7.40 o 
  -2   1   7      712.89      944.16     34.59 o 
  -1   1   7        0.59        8.67      6.95 o 
   0   1   7     1012.48     1334.94     43.49 o 
   1   1   7       12.02       10.65      5.46 o 
   2   1   7     1374.08     1584.13     50.98 o 
   3   1   7      182.17      206.79      8.28 o 
   4   1   7      105.65      118.36      6.61 o 
   5   1   7      181.38      209.35      9.10 o 
   6   1   7      281.89      273.48     12.93 o 
   7   1   7       44.18       40.20      5.29 o 
   8   1   7        0.00        0.00      7.88 o 
   9   1   7       36.10       31.58      8.11 o 
  10   1   7       33.38       12.26      9.68 o 
  11   1   7       33.07       20.64     10.18 o 
  12   1   7        3.20        0.00     12.05 o 
  13   1   7        0.67        4.85     14.44 o 
  14   1   7        0.07        1.27     18.93 o 
 -15   2   7        4.14       31.05     19.77 o 
 -14   2   7       16.38       33.40     16.49 o 
 -13   2   7       16.62       24.38     14.26 o 
 -12   2   7        4.42       24.30     12.84 o 
 -11   2   7       11.92       35.79     10.88 o 
 -10   2   7        5.06       17.99      9.21 o 
  -9   2   7      522.25      534.81     33.80 o 
  -8   2   7      592.80      580.00     40.42 o 
  -7   2   7        1.20       17.03      7.06 o 
  -6   2   7      145.29      158.34     13.05 o 
  -5   2   7       30.30       28.09      6.65 o 
  -4   2   7       11.23       10.01      6.35 o 
  -3   2   7      776.25      660.78     13.26 o 
  -2   2   7      669.19      722.84     15.55 o 
  -1   2   7      601.20      730.42     37.44 o 
   1   2   7        1.44        1.33      5.25 o 
   2   2   7       66.34       63.51      5.48 o 
   3   2   7       20.20       16.02      5.70 o 
   4   2   7      179.24      158.29     11.62 o 
   5   2   7      362.92      327.21     12.66 o 
   6   2   7        4.21        6.05      7.53 o 
   7   2   7       66.43       55.00      9.09 o 
   8   2   7       51.02       64.50      9.14 o 
   9   2   7        0.32        0.00     11.11 o 
  10   2   7       50.74       44.98     13.17 o 
  11   2   7        5.43       10.82     13.48 o 
  12   2   7        1.69        0.00     16.07 o 
  13   2   7        6.01        6.57     16.55 o 
 -13   3   7        0.73       18.46     19.15 o 
 -12   3   7        1.21        0.00     17.21 o 
 -11   3   7        8.25       12.09     14.42 o 
 -10   3   7        4.09        1.66     12.74 o 
  -9   3   7        7.82       11.63     10.93 o 
  -8   3   7      104.66      117.75     10.48 o 
  -7   3   7       21.02       35.94      9.74 o 
  -6   3   7     1104.49     1064.24     51.12 o 
  -5   3   7      602.80      604.10     32.95 o 
  -4   3   7       56.88       58.80      8.73 o 
  -3   3   7       21.03       31.76      9.20 o 
  -2   3   7       70.81       75.43      8.33 o 
  -1   3   7      129.75      132.53     12.80 o 
   0   3   7       52.11       72.54      9.80 o 
   1   3   7        8.79        8.56      8.27 o 
   2   3   7      263.39      263.43     10.32 o 
   3   3   7        0.26        0.56      9.28 o 
   4   3   7       69.03       46.11      9.29 o 
   5   3   7        5.25        4.35      8.56 o 
   6   3   7        1.60        5.13     10.24 o 
   7   3   7       19.86       38.98     11.57 o 
   8   3   7        3.29       13.56     13.24 o 
   9   3   7        2.93       11.02     14.27 o 
  10   3   7       23.15       12.85     18.32 o 
  11   3   7       54.87       64.13     20.16 o 
  12   3   7        1.26       26.55     22.63 o 
 -10   4   7       18.05       30.96     19.43 o 
  -9   4   7        0.37        6.69     17.66 o 
  -8   4   7       24.12        2.58     15.32 o 
  -7   4   7        8.07       19.40     13.85 o 
  -6   4   7        5.18        0.00     13.67 o 
  -5   4   7       14.59       22.92     13.32 o 
  -4   4   7      123.07      194.14     27.76 o 
  -3   4   7      464.84      484.74     21.18 o 
  -1   4   7       71.98       72.70     13.19 o 
   0   4   7       21.48       41.26     12.35 o 
   1   4   7        0.20        7.64     11.84 o 
   2   4   7        0.53        2.39     13.35 o 
   3   4   7       25.80       25.84     13.05 o 
   4   4   7        5.33       17.82     14.83 o 
   5   4   7        2.66       12.67     17.45 o 
   6   4   7       30.42       18.91     18.37 o 
   7   4   7        4.41        0.00     19.66 o 
   8   4   7        4.00       11.38     19.45 o 
  -2   5   7        3.88       28.09     23.98 o 
  -1   5   7       55.69       99.85     23.98 o 
   0   5   7      104.43      158.96     22.37 o 
   1   5   7        5.18       45.23     21.84 o 
 -16   0   8      111.84      144.27     41.59 o 
 -15   0   8      188.20      172.08     31.93 o 
 -14   0   8      105.20      107.77     19.37 o 
 -13   0   8      115.01       81.55     19.15 o 
 -12   0   8        9.73       12.08     14.64 o 
 -11   0   8       14.82        7.90     13.71 o 
 -10   0   8      103.92       99.82     13.25 o 
  -9   0   8      446.18      417.78     22.26 o 
  -8   0   8      897.39     1007.13     34.04 o 
  -7   0   8      108.54      129.26     15.11 o 
  -6   0   8      238.17      281.53     21.62 o 
  -5   0   8        2.14        3.94     11.14 o 
  -4   0   8      306.83      447.80     40.67 o 
  -3   0   8      125.52      145.19     21.78 o 
  -2   0   8      118.85      154.86     14.23 o 
  -1   0   8      559.18      787.04     24.24 o 
   1   0   8        0.22        0.00      4.17 o 
   2   0   8     2539.87     3481.84    161.70 o 
   3   0   8     1117.39     1430.45     36.71 o 
   4   0   8       41.79       55.80     13.53 o 
   5   0   8        1.21        1.83     12.67 o 
   6   0   8       67.36       52.42     11.69 o 
   7   0   8       71.34       70.96     12.20 o 
   8   0   8       31.18       21.39      8.19 o 
   9   0   8        6.24        0.00     15.84 o 
  10   0   8       23.42       13.93     19.18 o 
  11   0   8       24.46       72.26     26.07 o 
  12   0   8       18.46        0.00     23.32 o 
  13   0   8       12.16        0.00     25.94 o 
  14   0   8        0.88        0.00     36.12 o 
 -16   1   8       13.46       26.32     24.93 o 
 -15   1   8       10.79        7.42     15.81 o 
 -14   1   8       32.01       36.83     14.23 o 
 -13   1   8        3.38       24.21     13.79 o 
 -12   1   8      313.76      354.77     40.10 o 
 -11   1   8       95.54      114.88     11.61 o 
 -10   1   8        0.88        1.23      8.96 o 
  -9   1   8       53.60       40.00      7.82 o 
  -8   1   8        5.13        0.00      8.30 o 
  -7   1   8      206.29      235.48     14.52 o 
  -6   1   8      679.33      628.99     24.23 o 
  -5   1   8      260.66      277.51     16.38 o 
  -4   1   8        4.85        2.59      5.79 o 
  -3   1   8       17.38       12.68      5.62 o 
  -2   1   8      150.60      167.26      7.55 o 
  -1   1   8       77.39       96.30      7.35 o 
   0   1   8      566.55      741.56     27.43 o 
   1   1   8      367.05      397.86     14.19 o 
   2   1   8      258.20      300.56      8.92 o 
   3   1   8       24.22       20.91      6.22 o 
   4   1   8      142.41      156.75      7.51 o 
   5   1   8      535.72      582.18     29.63 o 
   6   1   8       23.97       22.81      6.32 o 
   7   1   8       34.13       23.91      6.40 o 
   8   1   8       36.69       27.84      8.57 o 
   9   1   8       58.38       61.37     10.04 o 
  10   1   8       17.18       14.23     10.24 o 
  11   1   8        1.80        0.00     11.50 o 
  12   1   8        6.77        0.91     14.25 o 
  13   1   8        5.24       17.10     17.68 o 
  14   1   8        1.72        0.30     23.70 o 
 -15   2   8        0.12        6.57     21.23 o 
 -14   2   8        0.00       27.39     19.06 o 
 -13   2   8        0.48        9.90     15.83 o 
 -12   2   8        0.32       15.52     13.29 o 
 -11   2   8      199.42      211.41     23.06 o 
 -10   2   8        8.18        3.47     10.23 o 
  -9   2   8      471.44      484.46     29.73 o 
  -8   2   8        2.04       11.25      9.16 o 
  -7   2   8        9.26        0.00      7.41 o 
  -6   2   8       22.64       15.51      4.09 o 
  -5   2   8      282.52      289.31     20.41 o 
  -4   2   8       64.34       61.54      7.14 o 
  -3   2   8        0.64        3.74      6.39 o 
  -2   2   8       19.17       20.64      6.87 o 
  -1   2   8       34.03       36.19      6.72 o 
   0   2   8        1.08        4.70      4.99 o 
   1   2   8        2.47        0.41      5.96 o 
   2   2   8        5.87        6.45      6.15 o 
   3   2   8       60.02       53.83      7.02 o 
   4   2   8       16.72       13.30      6.72 o 
   5   2   8        0.01        0.13      7.30 o 
   6   2   8       44.34       27.19      8.15 o 
   7   2   8      123.06      125.25     10.03 o 
   8   2   8       70.47       74.32     11.60 o 
   9   2   8       11.39       10.89     13.17 o 
  10   2   8       30.60       28.49     14.67 o 
  11   2   8        4.64        6.72     17.56 o 
  12   2   8        0.52        2.09     18.24 o 
  13   2   8        5.44       10.50     21.93 o 
 -13   3   8       11.60       19.76     20.31 o 
 -12   3   8        4.20       33.61     18.70 o 
 -11   3   8        2.23       11.76     14.61 o 
 -10   3   8        0.34        3.75     13.55 o 
  -9   3   8        3.89       15.02     12.68 o 
  -8   3   8       29.60       34.63     11.06 o 
  -7   3   8      150.75      168.83     15.86 o 
  -6   3   8       30.00       45.82      9.71 o 
  -5   3   8      200.97      194.69     12.01 o 
  -4   3   8       33.62       18.60      9.58 o 
  -3   3   8       39.01       29.72      9.08 o 
  -2   3   8       48.36       49.55      8.72 o 
  -1   3   8       23.86       25.17      8.60 o 
   0   3   8        7.19        0.00      8.96 o 
   1   3   8        3.96       10.43      8.84 o 
   2   3   8        8.50        1.76      8.93 o 
   3   3   8       49.66       55.62      9.30 o 
   4   3   8        5.84        7.48      9.77 o 
   5   3   8        5.09       16.97      9.80 o 
   6   3   8        6.34        0.00     11.08 o 
   7   3   8        2.47       11.09     12.65 o 
   8   3   8        6.66        3.86     15.19 o 
   9   3   8        9.08       14.72     16.87 o 
  10   3   8        1.45       17.65     20.39 o 
  11   3   8        1.55       14.39     25.04 o 
  -9   4   8       27.12       37.16     17.60 o 
  -8   4   8       22.45       43.10     16.34 o 
  -7   4   8        7.05        4.98     14.78 o 
  -6   4   8        4.19       10.11     14.74 o 
  -5   4   8        0.35        0.00     14.11 o 
  -4   4   8      158.54      161.07     14.10 o 
  -2   4   8       91.49       95.78     13.62 o 
   0   4   8        1.58        4.64     13.48 o 
   1   4   8        0.12       15.52     12.99 o 
   2   4   8        0.17        5.89     13.92 o 
   3   4   8        0.53       14.28     14.88 o 
   4   4   8        0.05       17.14     16.90 o 
   5   4   8       24.51       23.88     17.47 o 
   6   4   8       11.01       27.27     20.21 o 
   7   4   8        5.20       19.03     22.96 o 
 -15   1   9        0.02        1.29     16.87 o 
 -14   1   9       36.71       37.63     15.10 o 
 -13   1   9        1.57        0.00     14.37 o 
 -12   1   9        5.92       16.42     12.86 o 
 -11   1   9      152.74      148.28     20.58 o 
 -10   1   9       31.05       31.31     10.42 o 
  -9   1   9       14.01        2.26      9.54 o 
  -8   1   9        4.57        0.00      9.80 o 
  -7   1   9       38.90       32.57      7.32 o 
  -6   1   9        4.83        0.75      7.95 o 
  -5   1   9        1.67        0.00      7.02 o 
  -4   1   9        6.69        8.47      6.31 o 
  -3   1   9        1.66        2.78      6.25 o 
  -2   1   9      138.49      164.31      8.57 o 
  -1   1   9      228.60      296.80     16.80 o 
   0   1   9      692.42      965.88     48.14 o 
   1   1   9      426.89      480.71     15.52 o 
   2   1   9        2.20        3.52      7.69 o 
   3   1   9        0.23        0.00      6.88 o 
   4   1   9       79.32      107.85      7.55 o 
   5   1   9       11.43       20.43      7.13 o 
   6   1   9        0.92        2.58      7.48 o 
   7   1   9        0.47        1.87      7.31 o 
   8   1   9      100.60      106.79      9.59 o 
   9   1   9        5.73       13.26     10.36 o 
  10   1   9        4.47        8.88     12.78 o 
  11   1   9        3.18        7.01     14.39 o 
  12   1   9       20.38       26.39     17.49 o 
  13   1   9        0.00        3.16     19.50 o 
 -14   2   9        5.36       24.40     20.35 o 
 -13   2   9       13.13       24.92     15.59 o 
 -12   2   9        0.19        0.00     14.30 o 
 -11   2   9       28.81       35.95     13.25 o 
 -10   2   9        0.77        0.00     12.41 o 
  -9   2   9      133.32      152.50     11.58 o 
  -8   2   9      278.99      279.91     16.12 o 
  -7   2   9       30.07       16.29      9.54 o 
  -6   2   9        1.09        0.00      8.83 o 
  -5   2   9        0.31        0.00      6.99 o 
  -4   2   9        7.69        4.04      7.27 o 
  -3   2   9      234.58      245.60     12.15 o 
  -2   2   9      441.82      444.63     27.42 o 
   0   2   9        5.19        8.84      6.29 o 
   1   2   9      264.23      238.47      9.99 o 
   2   2   9      334.43      344.05     15.71 o 
   3   2   9      206.24      221.76     11.14 o 
   4   2   9       57.33       52.54      8.37 o 
   5   2   9      122.92      115.09      8.45 o 
   6   2   9       81.01       61.83     10.13 o 
   7   2   9        4.77        8.12     10.33 o 
   8   2   9        3.30        2.39     12.47 o 
   9   2   9       29.31       29.63     14.56 o 
  10   2   9       14.86       30.76     16.24 o 
  11   2   9       12.50       19.83     17.93 o 
  12   2   9        1.65       14.08     19.95 o 
 -12   3   9       19.18       10.38     18.84 o 
 -11   3   9       29.37       18.67     18.16 o 
 -10   3   9       33.06       66.76     16.40 o 
  -9   3   9       13.84       26.00     13.90 o 
  -8   3   9        4.23       30.49     11.51 o 
  -7   3   9        0.20       21.50     10.95 o 
  -6   3   9       69.50       71.60     10.62 o 
  -5   3   9        1.79        2.09     10.87 o 
  -4   3   9       33.28       32.02     10.17 o 
  -3   3   9        2.05        0.00     10.01 o 
  -2   3   9        8.18       11.05     10.11 o 
  -1   3   9      129.72      111.11     10.09 o 
   0   3   9      163.98      186.45     16.83 o 
   1   3   9      149.13      160.12     11.37 o 
   2   3   9        1.73       13.58      9.94 o 
   3   3   9      196.84      191.44     12.72 o 
   4   3   9       93.14       84.76     10.41 o 
   5   3   9       33.76       41.44     12.12 o 
   6   3   9        0.46       15.79     13.44 o 
   7   3   9       21.98       35.77     15.51 o 
   8   3   9       29.35       42.95     16.67 o 
   9   3   9        3.81        6.31     20.04 o 
  10   3   9        0.03       19.06     22.08 o 
  -8   4   9        0.01       14.99     17.59 o 
  -7   4   9       10.44       36.04     16.59 o 
  -6   4   9       49.36       60.42     15.71 o 
  -5   4   9        0.02       27.51     15.72 o 
  -4   4   9        7.32       42.66     15.70 o 
  -3   4   9       10.79        1.76     14.86 o 
  -2   4   9       19.28       32.73     14.78 o 
  -1   4   9       12.50       46.32     13.93 o 
   0   4   9       39.91       45.47     13.96 o 
   1   4   9       31.38       26.28     14.73 o 
   2   4   9       25.99       40.31     15.76 o 
   3   4   9        8.31       18.01     17.16 o 
   4   4   9        0.63       25.41     20.01 o 
   5   4   9       20.33       16.94     19.54 o 
   6   4   9       38.30       56.27     21.63 o 
 -15   0  10       42.44       75.57     21.80 o 
 -14   0  10       46.12       38.17     19.50 o 
 -13   0  10        0.25        0.00     17.66 o 
 -12   0  10       15.01        0.00     17.71 o 
 -11   0  10       63.32       58.09     15.47 o 
 -10   0  10       88.22       82.25     14.74 o 
  -9   0  10        4.81        2.04     15.28 o 
  -8   0  10       53.15       29.81     13.66 o 
  -7   0  10       76.11       88.45     15.23 o 
  -6   0  10       20.22       11.45     11.32 o 
  -5   0  10      701.56      701.18     71.65 o 
  -4   0  10     1180.96     1725.06     45.92 o 
  -3   0  10     1930.41     2845.73     64.97 o 
  -2   0  10      431.77      622.97     27.17 o 
  -1   0  10       11.57       19.05     16.26 o 
   1   0  10     3368.74     4853.44     62.46 o 
   2   0  10      202.55      219.32     19.64 o 
   3   0  10      865.79      822.89     43.29 o 
   4   0  10       13.05       16.19     14.93 o 
   5   0  10       98.97       94.66     16.83 o 
   6   0  10       98.75       81.16     14.89 o 
   7   0  10      162.14      138.01     14.57 o 
   8   0  10      403.11      326.36     32.95 o 
   9   0  10      101.64       92.82     22.75 o 
  10   0  10      227.73      210.50     37.03 o 
  11   0  10       32.35       25.53     22.60 o 
  12   0  10        0.47       34.77     30.46 o 
  13   0  10        8.08        0.00     41.13 o 
 -15   1  10        0.29       31.34     19.11 o 
 -14   1  10        9.19       24.09     16.20 o 
 -13   1  10       35.13       59.37     15.75 o 
 -12   1  10       67.91       54.22     14.32 o 
 -11   1  10       11.36        7.63     13.00 o 
 -10   1  10       19.82       15.39     11.08 o 
  -9   1  10       32.92       23.50     10.79 o 
  -8   1  10        0.02        0.60     10.56 o 
  -7   1  10       38.60       31.05      8.50 o 
  -6   1  10      381.83      391.64     20.70 o 
  -5   1  10      393.79      401.09     19.96 o 
  -4   1  10       34.68       24.27      7.47 o 
  -3   1  10      226.58      286.00     10.93 o 
  -2   1  10     2244.42     2889.92     88.30 o 
  -1   1  10      693.28      976.58     75.50 o 
   0   1  10        0.44      109.99     45.82 o 
   1   1  10        6.63        7.48      8.50 o 
   2   1  10      154.11      161.59      9.67 o 
   3   1  10      265.77      292.40     12.87 o 
   4   1  10       35.56       50.10      8.07 o 
   5   1  10      633.46      690.24     15.17 o 
   6   1  10      427.11      446.82     32.44 o 
   7   1  10       25.04       33.11     10.33 o 
   8   1  10       36.57       33.57     12.44 o 
   9   1  10       28.07       49.55     13.23 o 
  10   1  10       38.42       42.96     14.17 o 
  11   1  10       38.70       50.06     17.43 o 
  12   1  10        8.54       19.54     19.47 o 
 -13   2  10        3.51        0.00     19.24 o 
 -12   2  10        8.24        5.67     17.45 o 
 -11   2  10        6.06       26.50     16.58 o 
 -10   2  10        4.04        1.26     15.36 o 
  -9   2  10        2.32        0.00     12.83 o 
  -8   2  10       85.12       57.05     11.65 o 
  -7   2  10       94.37       93.83     12.37 o 
  -6   2  10       48.81       40.57      9.36 o 
  -5   2  10      167.62      153.81      9.37 o 
  -4   2  10      290.61      272.53     13.82 o 
  -3   2  10       14.35       16.29      8.63 o 
  -2   2  10        2.11        0.00      8.88 o 
  -1   2  10       47.68       54.78      8.57 o 
   0   2  10      232.70      233.56     14.87 o 
   1   2  10       40.55       48.58      8.63 o 
   2   2  10        1.49        3.86      8.56 o 
   3   2  10      165.90      162.06      9.92 o 
   4   2  10       24.20       21.81      9.34 o 
   5   2  10       22.41       14.97      9.25 o 
   6   2  10       77.83       52.91     11.01 o 
   7   2  10        2.95       15.41     11.57 o 
   8   2  10      126.78      129.47     15.44 o 
   9   2  10        0.27        8.90     18.98 o 
  10   2  10       22.21       40.35     17.60 o 
  11   2  10        8.78       22.40     19.68 o 
 -11   3  10        9.97       16.67     19.39 o 
 -10   3  10       12.35       11.07     17.08 o 
  -9   3  10       71.41       64.24     15.96 o 
  -8   3  10        0.43       19.04     15.51 o 
  -7   3  10       64.65       73.28     13.49 o 
  -6   3  10       16.68       10.04     12.99 o 
  -5   3  10        4.48        2.17     12.55 o 
  -4   3  10        4.19        0.70     12.04 o 
  -3   3  10        0.88        0.00     11.79 o 
  -2   3  10       12.45        0.00     10.41 o 
  -1   3  10       11.37        7.26     10.45 o 
   0   3  10      130.63      121.22     10.57 o 
   1   3  10       71.49       76.85     11.39 o 
   2   3  10        4.21       11.00     11.46 o 
   3   3  10       12.63       12.72     11.18 o 
   4   3  10        4.83        6.93     11.62 o 
   5   3  10        0.00       12.39     13.89 o 
   6   3  10        0.21       12.95     15.42 o 
   7   3  10        8.53       28.47     16.27 o 
   8   3  10        2.18       13.14     21.06 o 
   9   3  10        7.92        8.40     22.51 o 
  -7   4  10        1.78       28.39     18.67 o 
  -6   4  10        6.01       27.20     17.98 o 
  -5   4  10        7.42       44.77     17.51 o 
  -4   4  10       27.52       51.69     17.41 o 
  -3   4  10       65.71       83.10     17.32 o 
  -2   4  10       48.96       71.60     15.59 o 
   0   4  10       17.37       22.05     18.19 o 
   1   4  10        3.99       10.87     19.20 o 
   2   4  10       10.44       28.75     17.52 o 
   3   4  10        8.20       25.18     19.72 o 
   4   4  10        0.35        7.20     20.45 o 
   5   4  10        0.73        0.00     19.33 o 
 -14   1  11        4.45        1.46     16.33 o 
 -13   1  11        1.17        4.25     17.01 o 
 -12   1  11       20.30       28.70     15.50 o 
 -11   1  11        0.19        0.00     14.31 o 
 -10   1  11        7.75        0.00     12.39 o 
  -9   1  11       12.11       16.32     12.31 o 
  -8   1  11       65.98       59.81     11.12 o 
  -7   1  11      187.93      166.48     16.32 o 
  -6   1  11      211.65      162.40     10.00 o 
  -5   1  11        0.16        1.58      7.46 o 
  -4   1  11        0.55        0.00      7.05 o 
  -3   1  11      747.10      904.56     24.74 o 
  -2   1  11      827.35      988.76     31.23 o 
  -1   1  11      487.32      655.20     51.52 o 
   0   1  11       62.01      117.37     33.19 o 
   1   1  11       40.87       57.07      9.77 o 
   2   1  11       51.26       61.21     10.53 o 
   3   1  11     1039.44     1086.42     61.94 o 
   4   1  11        2.92        2.41      9.54 o 
   5   1  11       20.51       16.00      9.36 o 
   6   1  11       21.03       24.72      9.14 o 
   7   1  11       74.11       67.21     12.67 o 
   8   1  11        0.73        0.00     14.69 o 
   9   1  11        4.56        0.77     14.80 o 
  10   1  11        0.07        0.00     17.40 o 
  11   1  11        1.09        0.00     18.74 o 
 -13   2  11       53.97       37.97     21.39 o 
 -12   2  11        0.55       12.12     20.49 o 
 -11   2  11       22.27       30.44     17.52 o 
 -10   2  11        8.91       21.34     16.56 o 
  -9   2  11       48.88       54.33     13.42 o 
  -8   2  11       20.15        5.62     11.98 o 
  -7   2  11       20.92       14.48     11.43 o 
  -6   2  11      339.43      330.64     18.42 o 
  -5   2  11     1595.13     1481.55     57.94 o 
  -4   2  11       90.94       97.87     11.11 o 
  -3   2  11        7.17       11.67      9.52 o 
  -2   2  11       33.00       32.29      9.37 o 
  -1   2  11       57.01       63.70      9.25 o 
   0   2  11        0.42        4.69      9.24 o 
   1   2  11       20.30        5.08      9.52 o 
   2   2  11      409.24      372.81     13.80 o 
   3   2  11      124.17       88.41     10.06 o 
   4   2  11       12.60       11.81      9.95 o 
   5   2  11      285.12      261.12     13.87 o 
   6   2  11      301.94      343.26     17.51 o 
   7   2  11        1.81        6.14     13.99 o 
   8   2  11        1.61       12.82     17.22 o 
   9   2  11        0.26       11.40     18.93 o 
  10   2  11       12.90       32.29     23.38 o 
 -10   3  11       95.32       94.39     19.72 o 
  -9   3  11       15.50       12.97     18.16 o 
  -8   3  11      505.18      486.82     35.04 o 
  -7   3  11       95.52       96.28     15.36 o 
  -6   3  11        4.11        0.00     15.60 o 
  -5   3  11        0.31        0.00     15.54 o 
  -4   3  11       41.13       40.40     13.46 o 
  -3   3  11       91.75       74.07     13.28 o 
  -2   3  11       71.67       71.65     13.28 o 
   0   3  11      130.99      117.70     12.30 o 
   1   3  11       10.16       31.74     12.21 o 
   2   3  11       15.83       24.72     12.20 o 
   3   3  11       10.65       31.81     12.40 o 
   4   3  11       84.45       85.86     14.18 o 
   5   3  11       94.03       90.30     15.40 o 
   6   3  11        5.41        0.00     17.18 o 
   7   3  11       12.06       29.38     18.17 o 
   8   3  11      196.02      217.94     23.32 o 
  -5   4  11       19.86       20.57     19.92 o 
  -4   4  11        0.00       20.59     21.25 o 
  -3   4  11       35.93       38.95     18.90 o 
  -2   4  11        7.09       28.84     17.76 o 
  -1   4  11        0.20       20.60     17.21 o 
   0   4  11       16.01       27.30     19.29 o 
   1   4  11        0.71        8.72     17.96 o 
   2   4  11       15.46       16.10     21.18 o 
   3   4  11       28.70       58.99     21.80 o 
 -13   0  12        1.14       11.99     20.70 o 
 -12   0  12        0.93       10.13     23.80 o 
 -11   0  12       65.40       66.86     19.56 o 
 -10   0  12      470.42      374.36     26.41 o 
  -9   0  12       47.15       52.41     17.02 o 
  -8   0  12      542.11      422.22     20.70 o 
  -7   0  12      289.47      284.58     18.72 o 
  -6   0  12      402.34      360.24     26.12 o 
  -5   0  12       55.78       47.57     18.80 o 
  -4   0  12      229.72      257.07     27.99 o 
  -3   0  12      304.75      420.48     25.61 o 
  -2   0  12      809.41     1079.96     37.76 o 
  -1   0  12     2458.98     3496.28     61.81 o 
   0   0  12     3761.73     5992.02    586.91 o 
   1   0  12      189.02      236.04     22.02 o 
   2   0  12        4.96       12.02     16.23 o 
   3   0  12        1.80        0.00     17.27 o 
   4   0  12      205.02      201.47     21.52 o 
   5   0  12      191.44      143.43     19.01 o 
   6   0  12      101.68       69.71     17.36 o 
   7   0  12       48.00        8.43     21.25 o 
   8   0  12        3.14       10.46     23.32 o 
   9   0  12        5.70        0.00     24.81 o 
  10   0  12       13.51       13.40     26.85 o 
  11   0  12        0.02       37.31     33.87 o 
 -13   1  12       20.49       25.59     17.13 o 
 -12   1  12       57.25       51.47     15.64 o 
 -11   1  12        7.72       13.85     14.39 o 
 -10   1  12       38.28       24.15     13.64 o 
  -9   1  12       98.74       69.98     11.64 o 
  -8   1  12      243.28      218.22     16.63 o 
  -7   1  12       84.83       59.94     10.75 o 
  -6   1  12       77.61       65.18      8.74 o 
  -5   1  12      930.27      824.08     46.00 o 
  -4   1  12        0.40        0.00      9.85 o 
  -3   1  12      656.34      751.33     23.94 o 
  -2   1  12       31.25       31.53     11.71 o 
  -1   1  12       39.12       42.56     10.22 o 
   0   1  12      189.87      215.68     11.59 o 
   1   1  12       14.27        9.08     11.23 o 
   2   1  12     1543.45     1741.38     76.91 o 
   3   1  12      537.90      557.04     25.77 o 
   4   1  12      109.54       85.11     10.94 o 
   5   1  12        2.50        5.30     10.35 o 
   6   1  12        1.32       18.65     14.42 o 
   7   1  12       43.01       21.27     15.58 o 
   8   1  12       24.41       10.63     16.63 o 
   9   1  12       11.60        1.99     16.81 o 
  10   1  12       52.06       52.29     19.27 o 
 -12   2  12       59.86       56.20     23.32 o 
 -11   2  12       35.87       39.33     18.94 o 
 -10   2  12        0.03       26.08     19.76 o 
  -9   2  12        1.75        0.00     14.28 o 
  -8   2  12       55.45       46.85     13.38 o 
  -7   2  12       38.52       26.20     12.66 o 
  -6   2  12      270.00      231.13     12.73 o 
  -5   2  12        0.04        4.29     11.79 o 
  -4   2  12      112.74       94.01     12.44 o 
  -3   2  12      247.35      222.60     14.00 o 
  -2   2  12       90.89      107.59     11.24 o 
  -1   2  12        3.38       10.25     10.68 o 
   0   2  12       44.41       41.95     10.63 o 
   1   2  12      110.12      102.05     10.59 o 
   2   2  12        1.66        6.32     10.83 o 
   3   2  12       26.79       14.47     10.82 o 
   4   2  12       81.27       77.01     11.44 o 
   5   2  12      588.56      493.63     24.47 o 
   6   2  12       12.59       30.64     13.95 o 
   7   2  12      197.14      190.28     16.88 o 
   8   2  12        3.09       26.21     19.75 o 
   9   2  12        2.99       50.04     22.71 o 
  -9   3  12       13.84       13.82     19.73 o 
  -8   3  12      118.81      103.77     17.19 o 
  -7   3  12        4.45        0.00     17.67 o 
  -6   3  12        0.25        0.00     18.43 o 
  -5   3  12        4.19        2.71     15.29 o 
  -4   3  12        1.17        7.23     14.95 o 
  -3   3  12        0.22        1.17     14.66 o 
  -2   3  12        0.59        1.62     15.63 o 
  -1   3  12        0.44       11.54     13.84 o 
   0   3  12       99.82       95.52     13.84 o 
   1   3  12       24.34       31.31     14.00 o 
   2   3  12        5.21       41.44     14.98 o 
   3   3  12        0.88        0.00     16.89 o 
   4   3  12        5.45       17.74     16.08 o 
   5   3  12       16.32       12.75     17.38 o 
   6   3  12        1.70        6.09     19.55 o 
 -12   1  13       15.44       28.15     18.54 o 
 -11   1  13       70.76       54.12     16.66 o 
 -10   1  13       38.55       45.02     14.46 o 
  -9   1  13       55.08       43.50     13.69 o 
  -8   1  13       68.36       37.07     14.65 o 
  -7   1  13       22.32        3.01     12.74 o 
  -6   1  13        3.38        0.00     11.56 o 
  -5   1  13       10.94        5.99     11.12 o 
  -4   1  13      574.77      525.72     21.57 o 
  -3   1  13      101.30      106.51     11.25 o 
  -2   1  13       75.51       78.91     10.89 o 
  -1   1  13        0.15        1.77     12.31 o 
   0   1  13      120.86      146.63     11.29 o 
   1   1  13       33.67       35.88     10.90 o 
   2   1  13        8.29       13.52     10.68 o 
   3   1  13      369.37      378.75     16.87 o 
   4   1  13       38.03       38.08     11.91 o 
   5   1  13        9.66        0.00     12.89 o 
   6   1  13        3.12       27.06     13.97 o 
   7   1  13        5.80       23.09     18.63 o 
   8   1  13        5.94       25.88     18.00 o 
   9   1  13       23.97        8.25     20.35 o 
 -11   2  13       26.76        9.12     20.85 o 
 -10   2  13        0.42        7.08     17.69 o 
  -9   2  13       47.72       54.96     15.75 o 
  -8   2  13      157.85      131.12     14.83 o 
  -7   2  13       22.33       18.87     14.33 o 
  -6   2  13      132.07      106.75     15.13 o 
  -5   2  13       27.75       35.85     14.07 o 
  -4   2  13        1.35        0.00     13.81 o 
  -3   2  13       70.94       35.51     13.88 o 
  -2   2  13       32.12       26.15     12.02 o 
  -1   2  13      188.35      166.18     12.80 o 
   0   2  13      175.48      158.76     14.58 o 
   1   2  13       37.20       29.19     12.15 o 
   2   2  13        7.22        6.72     12.26 o 
   3   2  13       39.37       39.46     12.60 o 
   4   2  13       26.21       17.45     13.61 o 
   5   2  13        7.61       24.16     15.04 o 
   6   2  13       43.85       22.68     16.73 o 
   7   2  13       15.76       20.66     20.74 o 
   8   2  13       25.71       17.13     20.67 o 
  -7   3  13        1.68        2.07     19.39 o 
  -6   3  13       29.37       50.25     18.67 o 
  -5   3  13        5.90       10.11     18.66 o 
  -4   3  13        5.00       31.85     16.71 o 
  -3   3  13      163.39      146.48     22.97 o 
  -2   3  13      205.25      223.76     23.94 o 
  -1   3  13        2.68       46.14     17.02 o 
   0   3  13       34.97       41.26     15.94 o 
   1   3  13       38.88       48.32     15.95 o 
   2   3  13      102.22       74.04     16.38 o 
   3   3  13        2.01       16.19     17.40 o 
   4   3  13       12.11        9.82     18.13 o 
 -11   0  14      264.00      209.24     26.44 o 
 -10   0  14       12.51       12.89     24.13 o 
  -9   0  14        8.38       31.56     24.50 o 
  -8   0  14       15.92       32.41     32.85 o 
  -7   0  14       77.77       81.27     25.23 o 
  -6   0  14      105.00      100.13     24.34 o 
  -5   0  14       89.52       83.39     23.56 o 
  -4   0  14       74.74       49.54     23.44 o 
  -3   0  14      366.76      361.43     34.89 o 
  -2   0  14        0.89       19.41     20.52 o 
  -1   0  14      190.87      242.37     24.90 o 
   0   0  14      327.15      399.51     28.03 o 
   1   0  14       40.80       48.36     19.07 o 
   2   0  14      217.26      207.94     23.74 o 
   3   0  14       37.58       21.75     22.58 o 
   4   0  14       23.97       15.39     20.35 o 
   5   0  14      230.20      175.11     22.38 o 
   6   0  14      171.87       91.99     25.89 o 
   7   0  14        6.02       35.45     29.93 o 
   8   0  14       21.47       12.59     29.75 o 
 -11   1  14       26.38       55.25     19.88 o 
 -10   1  14       15.94       50.61     19.03 o 
  -9   1  14       58.42       40.94     17.42 o 
  -8   1  14      212.09      179.21     16.51 o 
  -7   1  14        0.35        0.66     16.32 o 
  -6   1  14       69.62       64.92     15.21 o 
  -5   1  14        4.58        1.79     14.14 o 
  -4   1  14      111.70      122.05     13.54 o 
  -3   1  14      245.10      264.73     14.71 o 
  -2   1  14       12.81       29.60     13.83 o 
  -1   1  14      232.49      238.37     14.10 o 
   0   1  14      143.36      179.68     15.81 o 
   1   1  14        0.07        4.70     12.81 o 
   2   1  14        0.48        6.76     12.82 o 
   3   1  14       29.44       40.89     12.60 o 
   4   1  14       86.87       94.05     13.57 o 
   5   1  14        9.38       14.38     14.39 o 
   6   1  14       50.45       52.83     17.18 o 
   7   1  14      112.32      106.32     20.18 o 
   8   1  14       46.25       77.43     21.47 o 
  -9   2  14        0.69        0.00     18.91 o 
  -8   2  14        8.40       20.58     16.95 o 
  -7   2  14        5.45       15.36     17.44 o 
  -6   2  14      286.26      255.37     17.44 o 
  -5   2  14      167.50      146.35     17.54 o 
  -4   2  14       53.86       76.34     15.62 o 
  -3   2  14       41.87       32.00     15.35 o 
  -2   2  14       40.94       40.83     14.51 o 
  -1   2  14        7.12        6.66     13.76 o 
   0   2  14       50.64       34.94     13.85 o 
   1   2  14       81.48       84.27     13.72 o 
   2   2  14       75.02       69.22     14.09 o 
   3   2  14       23.43       24.67     15.54 o 
   4   2  14      114.41       93.23     15.67 o 
   5   2  14        0.80        5.11     19.49 o 
   6   2  14        0.05        9.90     23.09 o 
  -5   3  14        0.18       25.84     20.14 o 
  -4   3  14        6.04       19.04     20.76 o 
  -3   3  14       13.61       10.78     18.86 o 
  -2   3  14       31.35       19.92     18.91 o 
  -1   3  14       93.24       87.94     19.13 o 
   0   3  14        0.01       38.03     19.06 o 
   1   3  14       27.23       22.68     17.67 o 
   2   3  14       22.88       33.77     20.07 o 
  -9   1  15        2.20        6.93     20.38 o 
  -8   1  15        4.54       15.27     19.26 o 
  -7   1  15        2.56       22.73     17.46 o 
  -6   1  15       41.27       40.04     16.95 o 
  -5   1  15       82.11       73.17     16.70 o 
  -4   1  15       28.98       24.06     15.67 o 
  -3   1  15        0.34        0.00     15.75 o 
  -2   1  15       29.81       33.08     14.79 o 
  -1   1  15       55.51       45.49     15.68 o 
   0   1  15        9.24        7.63     15.78 o 
   1   1  15        8.09        3.09     15.71 o 
   2   1  15      104.57       89.72     15.94 o 
   3   1  15       38.04       54.02     16.16 o 
   4   1  15        0.03       15.14     17.10 o 
   5   1  15       34.71       46.57     20.32 o 
   6   1  15       89.67       90.12     21.39 o 
  -7   2  15       29.84       18.22     19.51 o 
  -6   2  15        1.92       28.16     21.99 o 
  -5   2  15        0.87        7.95     19.63 o 
  -4   2  15       41.07       17.77     19.60 o 
  -3   2  15      137.19      105.43     16.61 o 
  -2   2  15       47.88       59.52     16.41 o 
  -1   2  15       14.03       20.32     16.52 o 
   0   2  15       75.86       37.11     17.06 o 
   1   2  15       58.57       38.39     16.44 o 
   2   2  15        0.42       22.55     15.83 o 
   3   2  15      102.55      109.31     19.13 o 
   4   2  15      119.42       78.11     18.95 o 
  -8   0  16       56.31       66.86     35.97 o 
  -7   0  16       15.19       35.00     34.69 o 
  -6   0  16      185.61      259.01     35.13 o 
  -5   0  16      663.58      875.80     71.65 o 
  -4   0  16       54.36       60.85     27.22 o 
  -3   0  16      324.98      311.29     31.74 o 
  -2   0  16      101.02       84.97     40.66 o 
  -1   0  16      119.57      119.26     30.16 o 
   0   0  16       45.57       48.61     26.56 o 
   1   0  16       59.03       53.00     26.25 o 
   2   0  16      315.16      300.78     29.49 o 
   3   0  16      252.73      176.90     26.18 o 
   4   0  16       14.52       31.49     33.96 o 
  -7   1  16      154.33      122.94     19.63 o 
  -6   1  16        0.80       25.43     18.87 o 
  -5   1  16       14.22        4.41     18.83 o 
  -4   1  16       79.66       87.32     19.04 o 
  -3   1  16      221.67      227.17     17.52 o 
  -2   1  16      105.75      105.93     18.00 o 
  -1   1  16      116.54      116.85     22.25 o 
   0   1  16      386.80      362.81     19.14 o 
   1   1  16       84.20       92.46     18.01 o 
   2   1  16       19.02       33.37     17.84 o 
   3   1  16       52.02       53.17     20.23 o 
  -3   2  16       22.81        7.39     20.41 o 
  -2   2  16       85.08       98.86     18.98 o 
  -1   2  16       73.16       97.31     19.14 o 
                                                 
